# Supplementary material for: 2,3,4,6-Tetra-O-acetyl-1-O-(4-methoxy­cinnamo­yl)-β-d-glucopyran­ose
Source: Acta Crystallogr Sect E Struct Rep Online. 2008 Feb 22;64(Pt 3):o616. doi: 10.1107/S1600536808004698 (PMC2960856; doi:10.1107/S1600536808004698)
Supplement: Supplementary file 1 [file e-64-0o616-sup1.cif]

##############################################################################
###                                                                        ###
###        Electronic paper (Acta Crystallographica Section E)             ###
###                                                                        ###
##############################################################################
#                                                                            #
# This CIF contains the data in a paper accepted for publication in Acta     #
# Crystallographica Section E. It conforms to the requirements of Notes      #
# for Authors for Section E, and has been peer reviewed under the auspices   #
# of the IUCr Commission on Journals.                                        #
#                                                                            #
# Full details of the Crystallographic Information File format               #
# are given in the paper "The Crystallographic Information File (CIF):       #
# a New Standard Archive File for Crystallography" by S. R. Hall, F. H.      #
# Allen and I. D. Brown [Acta Cryst. (1991), A47, 655-685].                  #
#                                                                            #
# The current version of the core CIF dictionary is obtainable from          #
# ftp://ftp.iucr.org/pub/cif_core.dic. The current version number is 2.1.    #
#                                                                            #
# Software is freely available for graphical display of the structure(s) in  #
# this CIF.  For information consult the CIF home page http://www.iucr.org/  #
# cif/home.html                                                              #
#                                                                            #
##############################################################################
                                             
data_I
_audit_creation_method     SHELXL-97
_chemical_name_systematic
;
2,3,4,6-Tetra-<i>O</i>-acetyl-1-<i>O</i>-(4-methoxycinnamoyl)-\b-D-glucopyranose
;
_chemical_name_common     ?
_chemical_formula_moiety     'C24 H28 O12'
_chemical_formula_sum     'C24 H28 O12'
_chemical_formula_iupac     'C24 H28 O12'
_chemical_formula_weight     508.46
_chemical_melting_point     ?
_symmetry_cell_setting     monoclinic
_symmetry_space_group_name_H-M     'P 21'
_symmetry_space_group_name_Hall     'P 2yb'
loop_
    _symmetry_equiv_pos_as_xyz
    'x, y, z'
    '-x, y+1/2, -z'
_cell_length_a     9.972(2)
_cell_length_b     6.0580(12)
_cell_length_c     21.680(4)
_cell_angle_alpha     90.00
_cell_angle_beta     97.19(3)
_cell_angle_gamma     90.00
_cell_volume     1299.4(4)
_cell_formula_units_Z     2
_cell_measurement_reflns_used     25
_cell_measurement_theta_min     9
_cell_measurement_theta_max     12
_cell_measurement_temperature     298(2)
_exptl_crystal_description     needle
_exptl_crystal_colour     colourless
_exptl_crystal_size_max     0.40
_exptl_crystal_size_mid     0.10
_exptl_crystal_size_min     0.10
_exptl_crystal_density_diffrn     1.300
_exptl_crystal_density_meas     ?
_exptl_crystal_density_method     'not measured'
_exptl_crystal_F_000     536
_exptl_absorpt_coefficient_mu     0.105
_exptl_absorpt_correction_type     psi-scan
_exptl_absorpt_process_details     '(North <i>et al.</i>,  1968)'
_exptl_absorpt_correction_T_min     0.9591
_exptl_absorpt_correction_T_max     0.9896
_exptl_special_details
;
;
_diffrn_ambient_temperature     298(2)
_diffrn_radiation_type     MoK\a
_diffrn_radiation_wavelength     0.71073
_diffrn_radiation_source     'fine-focus sealed tube'
_diffrn_radiation_monochromator     graphite
_diffrn_measurement_device_type     'Enraf--Nonius CAD-4'
_diffrn_measurement_method     \w/2\q
_diffrn_detector_area_resol_mean     ?
_diffrn_reflns_number     2955
_diffrn_reflns_av_R_equivalents     0.0622
_diffrn_reflns_av_sigmaI/netI     0.0726
_diffrn_reflns_theta_min     1.89
_diffrn_reflns_theta_max     26.03
_diffrn_reflns_theta_full     26.03
_diffrn_measured_fraction_theta_max     0.988
_diffrn_measured_fraction_theta_full     0.988
_diffrn_reflns_limit_h_min     -11
_diffrn_reflns_limit_h_max     11
_diffrn_reflns_limit_k_min     0
_diffrn_reflns_limit_k_max     7
_diffrn_reflns_limit_l_min     0
_diffrn_reflns_limit_l_max     26
_diffrn_standards_number     3
_diffrn_standards_interval_count     200
_diffrn_standards_interval_time     2h
_diffrn_standards_decay_%     0
_refine_special_details
;
 Refinement of F^2^ against ALL reflections.  The weighted R-factor wR and
 goodness of fit S are based on F^2^, conventional R-factors R are based
 on F, with F set to zero for negative F^2^. The threshold expression of
 F^2^ > 2sigma(F^2^) is used only for calculating R-factors(gt) etc. and is
 not relevant to the choice of reflections for refinement.  R-factors based
 on F^2^ are statistically about twice as large as those based on F, and R-
 factors based on ALL data will be even larger.
;
_reflns_number_total     2790
_reflns_number_gt     1578
_reflns_threshold_expression     I>2\s(I)
_refine_ls_structure_factor_coef     Fsqd
_refine_ls_matrix_type     full
_refine_ls_R_factor_all     0.1180
_refine_ls_R_factor_gt     0.0695
_refine_ls_wR_factor_gt     0.1629
_refine_ls_wR_factor_ref     0.1886
_refine_ls_goodness_of_fit_ref     1.017
_refine_ls_restrained_S_all     1.017
_refine_ls_number_reflns     2790
_refine_ls_number_parameters     319
_refine_ls_number_restraints     1
_refine_ls_hydrogen_treatment     constr
_refine_ls_weighting_scheme     calc
_refine_ls_weighting_details
                   'calc w=1/[\s^2^(Fo^2^)+(0.09P)^2^] where P=(Fo^2^+2Fc^2^)/3'
_atom_sites_solution_hydrogens     geom
_atom_sites_solution_primary     direct
_atom_sites_solution_secondary     difmap
_refine_ls_shift/su_max     0.000
_refine_ls_shift/su_mean     0.000
_refine_diff_density_max     0.428
_refine_diff_density_min     -0.399
_refine_ls_extinction_method     none
_refine_ls_extinction_coef     ?
loop_
    _atom_type_symbol
    _atom_type_description
    _atom_type_scat_dispersion_real
    _atom_type_scat_dispersion_imag
    _atom_type_scat_source
    'C' 'C' 0.0033 0.0016
                         'International Tables Vol C Tables 4.2.6.8 and 6.1.1.4'
    'H' 'H' 0.0000 0.0000
                         'International Tables Vol C Tables 4.2.6.8 and 6.1.1.4'
    'O' 'O' 0.0106 0.0060
                         'International Tables Vol C Tables 4.2.6.8 and 6.1.1.4'
_computing_data_collection     'CAD-4 Software (Enraf--Nonius, 1985)'
_computing_cell_refinement     'CAD-4 Software (Enraf--Nonius, 1985)'
_computing_data_reduction     'XCAD4 (Harms & Wocadlo, 1995)'
_computing_structure_solution     'SHELXS97 (Sheldrick, 2008)'
_computing_structure_refinement     'SHELXL97 (Sheldrick, 2008)'
_computing_molecular_graphics     'SHELXTL (Sheldrick, 2008)'
_computing_publication_material     'SHELXTL (Sheldrick, 2008)'
loop_
    _atom_site_type_symbol
    _atom_site_label
    _atom_site_fract_x
    _atom_site_fract_y
    _atom_site_fract_z
    _atom_site_U_iso_or_equiv
    _atom_site_adp_type
    _atom_site_calc_flag
    _atom_site_refinement_flags
    _atom_site_occupancy
    _atom_site_disorder_assembly
    _atom_site_disorder_group
    O O1 0.5843(6) 0.1875(12) 0.2849(3) 0.089 Uani d . 1 . .
    C C1 0.6777(7) 0.468(2) 0.3547(4) 0.099(3) Uani d . 1 . .
    H H1A 0.7643 0.4270 0.3433 0.148 Uiso calc R 1 . .
    H H1B 0.6804 0.4617 0.3990 0.148 Uiso calc R 1 . .
    H H1C 0.6559 0.6153 0.3405 0.148 Uiso calc R 1 . .
    O O2 0.4512(4) 0.3681(9) 0.3422(2) 0.0591(13) Uani d . 1 . .
    C C2 0.5738(7) 0.3138(18) 0.3256(4) 0.084(3) Uani d . 1 . .
    O O3 0.2760(6) 0.0744(11) 0.4807(2) 0.0799(17) Uani d . 1 . .
    C C3 0.3974(9) -0.2530(17) 0.4674(4) 0.090(3) Uani d . 1 . .
    H H3A 0.3975 -0.2727 0.5113 0.135 Uiso calc R 1 . .
    H H3B 0.4888 -0.2445 0.4580 0.135 Uiso calc R 1 . .
    H H3C 0.3526 -0.3758 0.4457 0.135 Uiso calc R 1 . .
    O O4 0.3228(5) -0.0182(9) 0.38543(19) 0.0567(12) Uani d . 1 . .
    C C4 0.3267(7) -0.0507(14) 0.4480(3) 0.0567(18) Uani d . 1 . .
    O O5 0.0717(7) -0.2870(10) 0.3886(3) 0.0846(18) Uani d . 1 . .
    C C5 -0.0937(9) -0.123(2) 0.4448(4) 0.116(4) Uani d . 1 . .
    H H5A -0.1026 -0.2675 0.4619 0.174 Uiso calc R 1 . .
    H H5B -0.1795 -0.0758 0.4239 0.174 Uiso calc R 1 . .
    H H5C -0.0641 -0.0212 0.4776 0.174 Uiso calc R 1 . .
    O O6 0.0213(4) 0.0758(8) 0.3744(2) 0.0512(12) Uani d . 1 . .
    C C6 0.0086(8) -0.1292(15) 0.3991(3) 0.061(2) Uani d . 1 . .
    O O7 -0.1160(7) -0.2286(11) 0.2512(3) 0.095(2) Uani d . 1 . .
    C C7 -0.0606(8) -0.2633(14) 0.1464(3) 0.070(2) Uani d . 1 . .
    H H7A -0.0739 -0.4181 0.1528 0.106 Uiso calc R 1 . .
    H H7B 0.0305 -0.2382 0.1381 0.106 Uiso calc R 1 . .
    H H7C -0.1224 -0.2137 0.1116 0.106 Uiso calc R 1 . .
    O O8 -0.0694(5) 0.0730(8) 0.1983(2) 0.0547(12) Uani d . 1 . .
    C C8 -0.0852(7) -0.1400(14) 0.2026(4) 0.0600(19) Uani d . 1 . .
    O O9 0.1321(4) 0.3455(8) 0.24191(19) 0.0492(11) Uani d . 1 . .
    C C9 -0.0883(6) 0.2144(13) 0.2493(3) 0.0539(18) Uani d . 1 . .
    H H9A -0.1431 0.1388 0.2767 0.065 Uiso calc R 1 . .
    H H9B -0.1368 0.3458 0.2337 0.065 Uiso calc R 1 . .
    O O10 0.3339(4) 0.4790(8) 0.2226(2) 0.0546(12) Uani d . 1 . .
    C C10 0.0445(6) 0.2813(12) 0.2859(3) 0.0521(18) Uani d . 1 . .
    H H10A 0.0288 0.4098 0.3115 0.062 Uiso calc R 1 . .
    C C11 0.1097(6) 0.1011(11) 0.3280(3) 0.0482(17) Uani d . 1 . .
    H H11A 0.1150 -0.0366 0.3047 0.058 Uiso calc R 1 . .
    O O11 0.2593(5) 0.8310(8) 0.2125(2) 0.0652(14) Uani d . 1 . .
    O O12 0.8530(5) 0.5383(9) -0.0491(2) 0.0678(15) Uani d . 1 . .
    C C12 0.2491(6) 0.1706(11) 0.3578(3) 0.0436(15) Uani d . 1 . .
    H H12A 0.2408 0.2826 0.3897 0.052 Uiso calc R 1 . .
    C C13 0.3322(6) 0.2602(11) 0.3099(3) 0.0455(16) Uani d . 1 . .
    H H13A 0.3588 0.1408 0.2835 0.055 Uiso calc R 1 . .
    C C14 0.2546(6) 0.4380(12) 0.2704(3) 0.0523(18) Uani d . 1 . .
    H H14A 0.2400 0.5710 0.2944 0.063 Uiso calc R 1 . .
    C C15 0.3289(7) 0.6851(15) 0.1968(3) 0.058(2) Uani d . 1 . .
    C C16 0.4170(7) 0.7047(14) 0.1476(3) 0.0594(19) Uani d . 1 . .
    H H16A 0.4147 0.8349 0.1248 0.071 Uiso calc R 1 . .
    C C17 0.4991(7) 0.5466(15) 0.1343(3) 0.062(2) Uani d . 1 . .
    H H17A 0.4999 0.4189 0.1582 0.074 Uiso calc R 1 . .
    C C18 0.5902(6) 0.5500(11) 0.0855(3) 0.0448(15) Uani d . 1 . .
    C C19 0.6731(7) 0.3730(13) 0.0785(3) 0.0558(18) Uani d . 1 . .
    H H19A 0.6720 0.2524 0.1049 0.067 Uiso calc R 1 . .
    C C20 0.7586(6) 0.3706(13) 0.0325(3) 0.0527(17) Uani d . 1 . .
    H H20A 0.8118 0.2474 0.0275 0.063 Uiso calc R 1 . .
    C C21 0.7641(6) 0.5531(13) -0.0059(3) 0.0499(17) Uani d . 1 . .
    C C22 0.6811(6) 0.7313(13) 0.0001(3) 0.0547(18) Uani d . 1 . .
    H H22A 0.6826 0.8520 -0.0263 0.066 Uiso calc R 1 . .
    C C23 0.5952(6) 0.7300(13) 0.0457(3) 0.0534(18) Uani d . 1 . .
    H H23A 0.5399 0.8513 0.0498 0.064 Uiso calc R 1 . .
    C C24 0.8593(8) 0.7190(19) -0.0897(4) 0.088(3) Uani d . 1 . .
    H H24A 0.9251 0.6896 -0.1174 0.132 Uiso calc R 1 . .
    H H24B 0.8848 0.8495 -0.0659 0.132 Uiso calc R 1 . .
    H H24C 0.7723 0.7410 -0.1134 0.132 Uiso calc R 1 . .
loop_
    _atom_site_aniso_label
    _atom_site_aniso_U_11
    _atom_site_aniso_U_22
    _atom_site_aniso_U_33
    _atom_site_aniso_U_12
    _atom_site_aniso_U_13
    _atom_site_aniso_U_23
    O1 0.089 0.089 0.089 0.000 0.011 0.000
    C1 0.062(5) 0.131(8) 0.109(7) -0.030(6) 0.033(5) -0.042(7)
    O2 0.049(3) 0.071(3) 0.061(3) -0.011(3) 0.019(2) -0.012(3)
    C2 0.051(4) 0.126(8) 0.079(5) -0.008(5) 0.027(4) -0.054(6)
    O3 0.088(4) 0.104(5) 0.049(3) 0.037(4) 0.014(3) -0.006(3)
    C3 0.113(7) 0.090(7) 0.066(5) 0.025(7) 0.006(5) -0.001(5)
    O4 0.067(3) 0.060(3) 0.046(3) 0.009(3) 0.017(2) -0.005(3)
    C4 0.055(4) 0.060(5) 0.055(4) 0.001(4) 0.007(3) -0.009(4)
    O5 0.119(5) 0.050(4) 0.086(4) -0.014(4) 0.016(3) 0.008(3)
    C5 0.118(8) 0.143(10) 0.095(7) -0.048(8) 0.050(6) 0.023(7)
    O6 0.051(3) 0.052(3) 0.054(3) -0.008(2) 0.021(2) -0.010(2)
    C6 0.075(5) 0.052(5) 0.058(4) -0.030(5) 0.011(4) 0.001(4)
    O7 0.132(5) 0.074(4) 0.084(4) -0.025(4) 0.033(4) 0.005(4)
    C7 0.077(5) 0.069(6) 0.061(4) -0.003(5) -0.006(4) -0.010(5)
    O8 0.056(3) 0.046(3) 0.061(3) -0.005(2) 0.004(2) 0.000(3)
    C8 0.052(4) 0.059(5) 0.068(5) 0.002(4) 0.003(4) -0.005(5)
    O9 0.044(2) 0.049(3) 0.058(3) -0.005(2) 0.020(2) 0.009(2)
    C9 0.042(4) 0.051(4) 0.070(5) 0.000(4) 0.011(3) 0.000(4)
    O10 0.060(3) 0.042(2) 0.069(3) -0.009(2) 0.038(2) 0.006(3)
    C10 0.046(4) 0.058(5) 0.057(4) -0.002(3) 0.023(3) 0.001(4)
    C11 0.054(4) 0.042(4) 0.054(4) 0.001(3) 0.029(3) 0.000(3)
    O11 0.086(4) 0.044(3) 0.073(3) 0.012(3) 0.037(3) -0.003(3)
    O12 0.073(3) 0.074(4) 0.063(3) 0.023(3) 0.033(3) 0.015(3)
    C12 0.050(4) 0.033(3) 0.048(3) 0.002(3) 0.010(3) -0.005(3)
    C13 0.048(4) 0.043(4) 0.046(3) -0.006(3) 0.012(3) -0.011(3)
    C14 0.054(4) 0.047(4) 0.061(4) -0.011(3) 0.028(3) -0.021(4)
    C15 0.049(4) 0.073(5) 0.056(4) -0.018(4) 0.026(3) -0.010(4)
    C16 0.061(4) 0.063(5) 0.059(4) -0.016(4) 0.025(3) 0.002(4)
    C17 0.052(4) 0.089(6) 0.047(4) 0.001(4) 0.013(3) 0.005(4)
    C18 0.042(3) 0.049(4) 0.045(3) -0.006(3) 0.012(3) 0.002(3)
    C19 0.055(4) 0.060(5) 0.051(4) -0.006(4) 0.003(3) 0.003(4)
    C20 0.048(4) 0.058(4) 0.053(4) 0.004(4) 0.013(3) -0.004(4)
    C21 0.044(3) 0.062(4) 0.045(4) 0.002(4) 0.012(3) -0.005(4)
    C22 0.059(4) 0.053(4) 0.054(4) 0.002(4) 0.016(3) 0.010(4)
    C23 0.043(4) 0.066(5) 0.054(4) 0.001(4) 0.015(3) 0.001(4)
    C24 0.083(5) 0.127(8) 0.064(5) -0.001(7) 0.048(4) -0.002(6)
_geom_special_details
;
 All esds (except the esd in the dihedral angle between two l.s. planes)
 are estimated using the full covariance matrix.  The cell esds are taken
 into account individually in the estimation of esds in distances, angles
 and torsion angles; correlations between esds in cell parameters are only
 used when they are defined by crystal symmetry.  An approximate (isotropic)
 treatment of cell esds is used for estimating esds involving l.s. planes.
;
loop_
    _geom_bond_atom_site_label_1
    _geom_bond_atom_site_label_2
    _geom_bond_site_symmetry_2
    _geom_bond_distance
    _geom_bond_publ_flag
    O1 C2 . 1.183(9) no
    C1 C2 . 1.475(12) ?
    C1 H1A . 0.9600 ?
    C1 H1B . 0.9600 ?
    C1 H1C . 0.9600 ?
    O2 C2 . 1.358(8) no
    O2 C13 . 1.456(7) ?
    O3 C4 . 1.193(8) no
    C3 C4 . 1.450(12) ?
    C3 H3A . 0.9600 ?
    C3 H3B . 0.9600 ?
    C3 H3C . 0.9600 ?
    O4 C4 . 1.367(8) no
    O4 C12 . 1.448(8) no
    O5 C6 . 1.182(10) no
    C5 C6 . 1.509(10) ?
    C5 H5A . 0.9600 ?
    C5 H5B . 0.9600 ?
    C5 H5C . 0.9600 ?
    O6 C6 . 1.365(9) no
    O6 C11 . 1.425(7) no
    O7 C8 . 1.253(9) ?
    C7 C8 . 1.477(10) no
    C7 H7A . 0.9600 ?
    C7 H7B . 0.9600 ?
    C7 H7C . 0.9600 ?
    O8 C8 . 1.305(9) no
    O8 C9 . 1.431(8) no
    O9 C14 . 1.413(7) no
    O9 C10 . 1.426(7) no
    C9 C10 . 1.512(9) ?
    C9 H9A . 0.9700 ?
    C9 H9B . 0.9700 ?
    O10 C15 . 1.366(9) no
    O10 C14 . 1.403(7) no
    C10 C11 . 1.516(9) ?
    C10 H10A . 0.9800 ?
    C11 C12 . 1.518(9) ?
    C11 H11A . 0.9800 ?
    O11 C15 . 1.199(8) no
    O12 C21 . 1.372(7) no
    O12 C24 . 1.411(11) no
    C12 C13 . 1.509(8) ?
    C12 H12A . 0.9800 ?
    C13 C14 . 1.525(9) ?
    C13 H13A . 0.9800 ?
    C14 H14A . 0.9800 ?
    C15 C16 . 1.469(8) ?
    C16 C17 . 1.315(10) ?
    C16 H16A . 0.9300 ?
    C17 C18 . 1.479(8) ?
    C17 H17A . 0.9300 ?
    C18 C19 . 1.375(9) ?
    C18 C23 . 1.396(9) ?
    C19 C20 . 1.390(8) ?
    C19 H19A . 0.9300 ?
    C20 C21 . 1.389(10) ?
    C20 H20A . 0.9300 ?
    C21 C22 . 1.376(9) ?
    C22 C23 . 1.386(8) ?
    C22 H22A . 0.9300 ?
    C23 H23A . 0.9300 ?
    C24 H24A . 0.9600 ?
    C24 H24B . 0.9600 ?
    C24 H24C . 0.9600 ?
loop_
    _geom_angle_atom_site_label_1
    _geom_angle_atom_site_label_2
    _geom_angle_atom_site_label_3
    _geom_angle_site_symmetry_1
    _geom_angle_site_symmetry_3
    _geom_angle
    _geom_angle_publ_flag
    C2 C1 H1A . . 109.5 ?
    C2 C1 H1B . . 109.5 ?
    H1A C1 H1B . . 109.5 ?
    C2 C1 H1C . . 109.5 ?
    H1A C1 H1C . . 109.5 ?
    H1B C1 H1C . . 109.5 ?
    C2 O2 C13 . . 118.1(5) no
    O1 C2 O2 . . 121.4(7) no
    O1 C2 C1 . . 127.2(7) no
    O2 C2 C1 . . 109.9(7) no
    C4 C3 H3A . . 109.5 ?
    C4 C3 H3B . . 109.5 ?
    H3A C3 H3B . . 109.5 ?
    C4 C3 H3C . . 109.5 ?
    H3A C3 H3C . . 109.5 ?
    H3B C3 H3C . . 109.5 ?
    C4 O4 C12 . . 118.3(5) no
    O3 C4 O4 . . 122.5(7) no
    O3 C4 C3 . . 126.3(7) no
    O4 C4 C3 . . 111.2(7) no
    C6 C5 H5A . . 109.5 ?
    C6 C5 H5B . . 109.5 ?
    H5A C5 H5B . . 109.5 ?
    C6 C5 H5C . . 109.5 ?
    H5A C5 H5C . . 109.5 ?
    H5B C5 H5C . . 109.5 ?
    C6 O6 C11 . . 118.1(5) no
    O5 C6 O6 . . 125.7(6) no
    O5 C6 C5 . . 124.5(9) no
    O6 C6 C5 . . 109.8(8) no
    C8 C7 H7A . . 109.5 ?
    C8 C7 H7B . . 109.5 ?
    H7A C7 H7B . . 109.5 ?
    C8 C7 H7C . . 109.5 ?
    H7A C7 H7C . . 109.5 ?
    H7B C7 H7C . . 109.5 ?
    C8 O8 C9 . . 120.5(6) no
    O7 C8 O8 . . 121.9(7) no
    O7 C8 C7 . . 124.1(8) no
    O8 C8 C7 . . 113.9(7) no
    C14 O9 C10 . . 112.6(5) no
    O8 C9 C10 . . 112.0(5) no
    O8 C9 H9A . . 109.2 ?
    C10 C9 H9A . . 109.2 ?
    O8 C9 H9B . . 109.2 ?
    C10 C9 H9B . . 109.2 ?
    H9A C9 H9B . . 107.9 ?
    C15 O10 C14 . . 117.9(5) no
    O9 C10 C9 . . 107.0(5) no
    O9 C10 C11 . . 110.3(5) no
    C9 C10 C11 . . 113.8(6) ?
    O9 C10 H10A . . 108.5 ?
    C9 C10 H10A . . 108.5 ?
    C11 C10 H10A . . 108.5 ?
    O6 C11 C10 . . 104.2(5) no
    O6 C11 C12 . . 110.1(5) no
    C10 C11 C12 . . 110.9(5) ?
    O6 C11 H11A . . 110.5 ?
    C10 C11 H11A . . 110.5 ?
    C12 C11 H11A . . 110.5 ?
    C21 O12 C24 . . 117.3(6) no
    O4 C12 C13 . . 106.0(5) no
    O4 C12 C11 . . 110.3(5) no
    C13 C12 C11 . . 111.0(5) ?
    O4 C12 H12A . . 109.8 ?
    C13 C12 H12A . . 109.8 ?
    C11 C12 H12A . . 109.8 ?
    O2 C13 C12 . . 108.3(5) no
    O2 C13 C14 . . 106.2(5) no
    C12 C13 C14 . . 110.9(5) ?
    O2 C13 H13A . . 110.4 ?
    C12 C13 H13A . . 110.4 ?
    C14 C13 H13A . . 110.4 ?
    O10 C14 O9 . . 106.4(5) no
    O10 C14 C13 . . 104.3(5) no
    O9 C14 C13 . . 108.4(5) no
    O10 C14 H14A . . 112.4 ?
    O9 C14 H14A . . 112.4 ?
    C13 C14 H14A . . 112.4 ?
    O11 C15 O10 . . 123.4(5) no
    O11 C15 C16 . . 124.5(7) no
    O10 C15 C16 . . 112.1(7) no
    C17 C16 C15 . . 123.1(7) ?
    C17 C16 H16A . . 118.5 ?
    C15 C16 H16A . . 118.5 ?
    C16 C17 C18 . . 127.0(7) ?
    C16 C17 H17A . . 116.5 ?
    C18 C17 H17A . . 116.5 ?
    C19 C18 C23 . . 118.2(6) ?
    C19 C18 C17 . . 120.1(7) ?
    C23 C18 C17 . . 121.8(6) ?
    C18 C19 C20 . . 121.3(7) ?
    C18 C19 H19A . . 119.4 ?
    C20 C19 H19A . . 119.4 ?
    C19 C20 C21 . . 119.6(7) ?
    C19 C20 H20A . . 120.2 ?
    C21 C20 H20A . . 120.2 ?
    O12 C21 C22 . . 124.3(6) no
    O12 C21 C20 . . 115.7(6) no
    C22 C21 C20 . . 119.9(6) ?
    C21 C22 C23 . . 119.7(7) ?
    C21 C22 H22A . . 120.2 ?
    C23 C22 H22A . . 120.2 ?
    C22 C23 C18 . . 121.3(7) ?
    C22 C23 H23A . . 119.4 ?
    C18 C23 H23A . . 119.4 ?
    O12 C24 H24A . . 109.5 ?
    O12 C24 H24B . . 109.5 ?
    H24A C24 H24B . . 109.5 ?
    O12 C24 H24C . . 109.5 ?
    H24A C24 H24C . . 109.5 ?
    H24B C24 H24C . . 109.5 ?
loop_
    _geom_torsion_atom_site_label_1
    _geom_torsion_atom_site_label_2
    _geom_torsion_atom_site_label_3
    _geom_torsion_atom_site_label_4
    _geom_torsion_site_symmetry_1
    _geom_torsion_site_symmetry_2
    _geom_torsion_site_symmetry_3
    _geom_torsion_site_symmetry_4
    _geom_torsion
    _geom_torsion_publ_flag
    C13 O2 C2 O1 . . . . 2.2(13) ?
    C13 O2 C2 C1 . . . . 169.5(7) ?
    C12 O4 C4 O3 . . . . -2.7(10) ?
    C12 O4 C4 C3 . . . . 176.6(6) ?
    C11 O6 C6 O5 . . . . 5.5(11) ?
    C11 O6 C6 C5 . . . . -177.4(6) ?
    C9 O8 C8 O7 . . . . -0.6(11) ?
    C9 O8 C8 C7 . . . . -179.3(5) ?
    C8 O8 C9 C10 . . . . 100.3(8) ?
    C14 O9 C10 C9 . . . . 172.6(6) ?
    C14 O9 C10 C11 . . . . -63.1(7) ?
    O8 C9 C10 O9 . . . . 46.1(8) ?
    O8 C9 C10 C11 . . . . -76.0(7) ?
    C6 O6 C11 C10 . . . . 147.6(6) ?
    C6 O6 C11 C12 . . . . -93.3(7) ?
    O9 C10 C11 O6 . . . . 172.1(5) ?
    C9 C10 C11 O6 . . . . -67.7(7) ?
    O9 C10 C11 C12 . . . . 53.6(7) ?
    C9 C10 C11 C12 . . . . 173.9(5) ?
    C4 O4 C12 C13 . . . . 140.7(6) ?
    C4 O4 C12 C11 . . . . -99.0(6) ?
    O6 C11 C12 O4 . . . . 78.9(6) ?
    C10 C11 C12 O4 . . . . -166.2(5) ?
    O6 C11 C12 C13 . . . . -163.9(5) ?
    C10 C11 C12 C13 . . . . -49.0(7) ?
    C2 O2 C13 C12 . . . . 129.9(7) ?
    C2 O2 C13 C14 . . . . -110.9(7) ?
    O4 C12 C13 O2 . . . . -72.7(6) ?
    C11 C12 C13 O2 . . . . 167.5(5) ?
    O4 C12 C13 C14 . . . . 171.1(5) ?
    C11 C12 C13 C14 . . . . 51.3(7) ?
    C15 O10 C14 O9 . . . . 94.4(7) ?
    C15 O10 C14 C13 . . . . -151.1(5) ?
    C10 O9 C14 O10 . . . . 176.0(5) ?
    C10 O9 C14 C13 . . . . 64.4(6) ?
    O2 C13 C14 O10 . . . . 71.6(5) ?
    C12 C13 C14 O10 . . . . -170.9(5) ?
    O2 C13 C14 O9 . . . . -175.3(4) ?
    C12 C13 C14 O9 . . . . -57.8(6) ?
    C14 O10 C15 O11 . . . . -0.9(10) ?
    C14 O10 C15 C16 . . . . 179.8(6) ?
    O11 C15 C16 C17 . . . . 175.3(7) ?
    O10 C15 C16 C17 . . . . -5.5(10) ?
    C15 C16 C17 C18 . . . . 179.4(7) ?
    C16 C17 C18 C19 . . . . 178.2(7) ?
    C16 C17 C18 C23 . . . . -1.7(11) ?
    C23 C18 C19 C20 . . . . -0.8(10) ?
    C17 C18 C19 C20 . . . . 179.2(6) ?
    C18 C19 C20 C21 . . . . 2.1(10) ?
    C24 O12 C21 C22 . . . . 0.3(10) ?
    C24 O12 C21 C20 . . . . 178.8(7) ?
    C19 C20 C21 O12 . . . . 178.8(6) ?
    C19 C20 C21 C22 . . . . -2.7(10) ?
    O12 C21 C22 C23 . . . . -179.7(6) ?
    C20 C21 C22 C23 . . . . 1.9(10) ?
    C21 C22 C23 C18 . . . . -0.6(10) ?
    C19 C18 C23 C22 . . . . 0.1(10) ?
    C17 C18 C23 C22 . . . . 180.0(6) ?
loop_
    _geom_hbond_atom_site_label_D
    _geom_hbond_atom_site_label_H
    _geom_hbond_atom_site_label_A
    _geom_hbond_site_symmetry_A
    _geom_hbond_distance_DH
    _geom_hbond_distance_HA
    _geom_hbond_distance_DA
    _geom_hbond_angle_DHA
    _geom_hbond_publ_flag
    C5 H5A O3 2_546 0.9600 2.4500 3.164(12) 131.00 yes
    C10 H10A O5 1_565 0.9800 2.4800 3.423(9) 160.00 yes
    C13 H13A O11 1_545 0.9800 2.5500 3.371(8) 142.00 yes
    C24 H24A O8 2_655 0.9600 2.5100 3.457(10) 171.00 yes
data_global
_journal_date_recd_electronic     2008-01-22
_journal_date_accepted     2008-02-18
_journal_name_full     'Acta Crystallographica, Section E'
_journal_year     2008
_journal_volume     64
_journal_issue      3
_journal_page_first     o616
_journal_page_last     o616
_journal_paper_category     QO
_journal_coeditor_code     EZ2118
_publ_contact_author
;
Hong-Jun Zhu
Department of Applied Chemistry
College of Science
Nanjing University of Technology
Nanjing 210009
People's Republic of China
;
_publ_contact_author_email     zhuhj@njut.edu.cn
_publ_section_title
;\
2,3,4,6-Tetra-<i>O</i>-acetyl-1-<i>O</i>-(4-methoxycinnamoyl)-\b-<i>D</i>-\
glucopyranose
;
loop_
    _publ_author_name
    _publ_author_address
    'Yuan-Yuan Liu'
;
Department of Applied Chemistry
College of Science
Nanjing University of Technology
Nanjing 210009
People's Republic of China
;
    'Shan Liu'
;
Department of Applied Chemistry
College of Science
Nanjing University of Technology
Nanjing 210009
People's Republic of China
;
    'Qing-Yan Chu'
;
Department of Applied Chemistry
College of Science
Nanjing University of Technology
Nanjing 210009
People's Republic of China
;
    'Hong-Jun Zhu'
;
Department of Applied Chemistry
College of Science
Nanjing University of Technology
Nanjing 210009
People's Republic of China
;
