# Supplementary material for: 2,3,4,6-Tetra-O-acetyl-1-O-(4-methoxy­cinnamo­yl)-β-d-glucopyran­ose
Source: Acta Crystallogr Sect E Struct Rep Online. 2008 Feb 22;64(Pt 3):o616. doi: 10.1107/S1600536808004698 (PMC2960856; doi:10.1107/S1600536808004698)
Supplement: Supplementary file 2 [file e-64-0o616-Isup2.hkl]

# 
# h,k,l, Fc-squared, Fo-squared, sigma(Fo-squared) and status flag 
# 
data_I
_shelx_title ' N in P2(1)' 
_shelx_refln_list_code          4 
_shelx_F_calc_maximum      165.93 
_exptl_crystal_F_000       536.00 
_reflns_d_resolution_high  0.8097 
 
loop_ 
 _symmetry_equiv_pos_as_xyz 
 'x, y, z' 
 '-x, y+1/2, -z' 
 
_cell_length_a     9.9720 
_cell_length_b     6.0580 
_cell_length_c    21.6800 
_cell_angle_alpha  90.000 
_cell_angle_beta   97.190 
_cell_angle_gamma  90.000 
 
_shelx_F_squared_multiplier     1.000 
 
loop_ 
 _refln_index_h 
 _refln_index_k 
 _refln_index_l 
 _refln_F_squared_calc 
 _refln_F_squared_meas 
 _refln_F_squared_sigma 
 _refln_observed_status 
   1   0   0      430.72      448.11      7.34 o 
   2   0   0        2.42        2.93      2.93 o 
   3   0   0     2943.21     2841.88     30.69 o 
   4   0   0      731.98      723.60     18.51 o 
   5   0   0     1322.40     1231.77     27.54 o 
   6   0   0      253.38      253.09     15.61 o 
   7   0   0       45.72       45.91      9.59 o 
   8   0   0       12.02       21.49      7.59 o 
   9   0   0      125.00      138.77     16.28 o 
  10   0   0       13.75        6.51      8.87 o 
  11   0   0       98.38       96.79     14.77 o 
   1   1   0     2818.13     2814.37     23.02 o 
   2   1   0     3806.12     3581.56     29.66 o 
   3   1   0     1651.96     1756.58     24.90 o 
   4   1   0      123.93      126.80      8.40 o 
   5   1   0      110.41      122.83      8.66 o 
   6   1   0      119.79      113.83     10.39 o 
   7   1   0        4.05        3.88      6.41 o 
   8   1   0       54.97       38.63      8.14 o 
   9   1   0       85.45       96.72     11.25 o 
  10   1   0       52.35       47.29     11.00 o 
  11   1   0        6.55        5.88      7.52 o 
   0   2   0     1196.98     1113.23     18.63 o 
   1   2   0      177.60      188.85      8.19 o 
   2   2   0      929.13      853.56     18.33 o 
   3   2   0       54.23       58.05      6.39 o 
   4   2   0      426.03      345.97     14.23 o 
   5   2   0       85.82       64.20      8.22 o 
   6   2   0      429.00      435.47     19.79 o 
   7   2   0       24.74       19.79      6.21 o 
   8   2   0       18.03        6.15      7.50 o 
   9   2   0       35.22       42.58      9.43 o 
  10   2   0       15.90        4.81      9.62 o 
  11   2   0        1.14        1.78      6.79 o 
   1   3   0      171.09      134.09      6.77 o 
   2   3   0      101.17      107.43      8.86 o 
   3   3   0     1127.85     1148.42     27.15 o 
   4   3   0      241.74      231.30     13.47 o 
   5   3   0      172.38      152.43     11.93 o 
   6   3   0       48.26       39.00      8.48 o 
   7   3   0      132.30      118.87     11.89 o 
   8   3   0       13.02        6.44      7.59 o 
   9   3   0       15.48       21.63      7.63 o 
  10   3   0        1.42        6.36      7.98 o 
  11   3   0        3.30        0.00      7.10 o 
   0   4   0      146.25      174.77     11.88 o 
   1   4   0      313.66      305.50     15.68 o 
   2   4   0       81.20       84.67     12.25 o 
   3   4   0      234.27      236.71     15.33 o 
   4   4   0      168.36      166.97     13.06 o 
   5   4   0        1.59        3.35      6.07 o 
   6   4   0       31.99       23.22     10.11 o 
   7   4   0       33.80       38.37      9.10 o 
   8   4   0       57.99       42.63     11.02 o 
   9   4   0       17.92       10.03      7.69 o 
  10   4   0        0.59        0.80      6.01 o 
   1   5   0       96.82       73.96      8.61 o 
   2   5   0       38.76       28.12      7.98 o 
   3   5   0       67.97       65.77     11.68 o 
   4   5   0       20.85       21.39     10.40 o 
   5   5   0        7.90        4.83      7.76 o 
   6   5   0       11.08       15.68      8.17 o 
   7   5   0        1.06        6.82      8.11 o 
   8   5   0       11.41        6.44      7.47 o 
   9   5   0        7.93        0.00      6.85 o 
   0   6   0      125.24      148.89     15.85 o 
   1   6   0       27.52       25.32      8.79 o 
   2   6   0       69.43       60.78     13.39 o 
   3   6   0       11.70       18.36      7.03 o 
   4   6   0        0.85        2.07      8.06 o 
   5   6   0        2.08        4.05      8.71 o 
   6   6   0       21.62       22.03      8.43 o 
   7   6   0        1.81        1.78      6.18 o 
   1   7   0        3.62        4.94      6.10 o 
   2   7   0        2.28       11.58      7.36 o 
   3   7   0        6.63        2.91      7.66 o 
   4   7   0       16.21       19.61      8.66 o 
 -11   0   1       41.62       59.74     14.08 o 
 -10   0   1       69.42       64.67     16.62 o 
  -9   0   1      161.02      215.19     18.87 o 
  -8   0   1       21.35       28.56     10.44 o 
  -7   0   1       62.82       67.50     10.66 o 
  -6   0   1      152.21      138.35     12.38 o 
  -5   0   1        1.03        4.52      4.82 o 
  -4   0   1        5.27        0.87      4.06 o 
  -3   0   1     7298.04     7179.69     47.17 o 
  -2   0   1     1940.93     1922.25     19.90 o 
  -1   0   1     2071.78     2088.82     15.48 o 
   1   0   1     5398.73     5310.83    118.87 o 
   2   0   1       17.87       16.58      3.83 o 
   3   0   1        2.23        9.15      3.45 o 
   4   0   1      661.92      704.32     18.95 o 
   5   0   1      132.46      139.32     10.43 o 
   6   0   1       23.33       27.76      7.53 o 
   7   0   1      223.42      241.76     15.94 o 
   8   0   1        1.29        7.67      6.80 o 
   9   0   1      423.80      439.69     24.91 o 
  10   0   1       60.09       37.37     12.75 o 
  11   0   1       37.52       24.47     11.07 o 
 -11   1   1       28.06       17.23     10.87 o 
 -10   1   1       37.83       30.40     13.19 o 
  -9   1   1       94.26      117.48     14.54 o 
  -8   1   1       21.88       41.76     10.33 o 
  -7   1   1      139.91      142.46     14.02 o 
  -6   1   1      114.22      129.69     11.44 o 
  -5   1   1      123.88      120.03      8.98 o 
  -4   1   1      975.94      928.19     21.53 o 
  -3   1   1     1569.24     1555.29     23.79 o 
  -2   1   1      138.49      154.24      6.99 o 
  -1   1   1     3775.39     3957.78     26.96 o 
   0   1   1     1033.66      947.85     28.99 o 
   1   1   1     3556.18     4107.71     29.47 o 
   2   1   1     1128.15     1109.55     17.75 o 
   3   1   1      725.60      785.95     17.22 o 
   4   1   1     1086.96     1246.07     24.65 o 
   5   1   1       59.91       48.69      6.31 o 
   6   1   1       55.30       49.85      8.29 o 
   7   1   1      111.08      124.26     12.77 o 
   8   1   1       21.35       27.91      7.70 o 
   9   1   1        0.25        9.32      9.32 o 
  10   1   1       17.59       15.23      8.87 o 
  11   1   1        3.06        0.96      7.97 o 
 -11   2   1        2.32        5.08      5.94 o 
 -10   2   1       13.36        6.31      8.45 o 
  -9   2   1       30.61       28.37      9.54 o 
  -8   2   1       52.45       57.65     10.93 o 
  -7   2   1       54.18       61.67     11.12 o 
  -6   2   1      189.92      198.31     13.04 o 
  -5   2   1       30.69       19.06      5.32 o 
  -4   2   1       11.53       16.91      5.22 o 
  -3   2   1      455.55      518.17     15.62 o 
  -2   2   1     1005.98     1202.87     21.58 o 
  -1   2   1      210.34      188.96      8.53 o 
   0   2   1      177.22      171.44      7.00 o 
   1   2   1       17.98       17.97      3.45 o 
   2   2   1      446.83      430.76     13.33 o 
   3   2   1     1023.55     1088.99     23.29 o 
   4   2   1      199.41      196.97     11.94 o 
   5   2   1      285.57      285.82     15.69 o 
   6   2   1        9.86       12.11      6.65 o 
   7   2   1        7.08        8.12      4.77 o 
   8   2   1       45.81       31.63      7.60 o 
   9   2   1        9.26        5.80      6.62 o 
  10   2   1        3.20        4.83      7.90 o 
  11   2   1        5.27       12.60      5.58 o 
 -11   3   1       10.94        0.84      7.56 o 
 -10   3   1       12.78        6.72      8.13 o 
  -9   3   1        1.64        8.04      8.04 o 
  -8   3   1      107.62       80.91     13.13 o 
  -7   3   1       77.76       45.50     10.42 o 
  -6   3   1       64.13       61.18      7.85 o 
  -5   3   1       29.99       31.54      7.37 o 
  -4   3   1       63.83       73.30      8.49 o 
  -3   3   1      133.41      138.24     10.55 o 
  -2   3   1       55.83       61.64      7.22 o 
  -1   3   1      789.60      796.13     20.76 o 
   0   3   1      691.15      717.78     13.33 o 
   1   3   1      142.57      174.35      9.55 o 
   2   3   1      396.36      415.05     15.78 o 
   3   3   1      111.56      105.58      9.80 o 
   4   3   1      462.27      522.01     20.50 o 
   5   3   1      141.91      109.21     11.42 o 
   6   3   1       96.80      101.24     11.81 o 
   7   3   1        7.12        6.16      6.91 o 
   8   3   1        2.76        1.86      8.38 o 
   9   3   1        4.11       13.37      7.16 o 
  10   3   1        8.98       12.85      7.19 o 
  11   3   1        5.36        0.77      5.64 o 
 -10   4   1        7.77        6.79      6.71 o 
  -9   4   1       20.97       21.46      7.15 o 
  -8   4   1       18.55       24.05      8.58 o 
  -7   4   1      136.58      112.41     13.85 o 
  -6   4   1       42.25       36.02      9.49 o 
  -5   4   1        9.18       12.68      7.91 o 
  -4   4   1       94.90       87.98     11.35 o 
  -3   4   1       85.93      116.72     11.43 o 
  -2   4   1        8.17       13.13      6.17 o 
  -1   4   1       45.39       25.37      6.82 o 
   0   4   1      110.36      102.90      6.85 o 
   1   4   1       19.65       36.16      8.86 o 
   2   4   1      379.59      495.04     20.82 o 
   3   4   1       14.82        0.00      7.27 o 
   4   4   1       57.62       62.66     11.08 o 
   5   4   1       73.03       76.82     10.90 o 
   6   4   1       23.72       26.60      9.80 o 
   7   4   1       10.35       17.21      8.08 o 
   8   4   1        9.75        1.89      7.98 o 
   9   4   1        6.55       11.09      7.18 o 
  10   4   1        2.89        3.30      4.84 o 
  -9   5   1        1.58        7.20      7.20 o 
  -8   5   1        0.12        0.00      5.06 o 
  -7   5   1        6.68        5.90      8.66 o 
  -6   5   1       20.64       13.89      7.39 o 
  -5   5   1        0.33       12.66      7.64 o 
  -4   5   1       21.03       22.92      8.72 o 
  -3   5   1      183.06      199.17     17.80 o 
  -2   5   1      166.45      171.54     16.66 o 
  -1   5   1       81.38       74.69      8.94 o 
   0   5   1       33.88       57.09      7.06 o 
   1   5   1      312.99      296.76     19.07 o 
   2   5   1       74.11       68.26     10.97 o 
   3   5   1       78.81       86.32     13.52 o 
   4   5   1       32.10       43.53      9.91 o 
   5   5   1        3.98        8.41      8.41 o 
   6   5   1        5.78       11.00      7.74 o 
   7   5   1       20.87       25.56      7.71 o 
   8   5   1       19.45        9.28      7.79 o 
  -7   6   1        1.47        6.99      6.99 o 
  -6   6   1        5.50        2.97      6.96 o 
  -5   6   1        4.37       18.44      6.63 o 
  -4   6   1       50.40       48.34     12.31 o 
  -3   6   1        0.15        8.50      7.55 o 
  -2   6   1       15.25       11.72      8.92 o 
  -1   6   1       96.38      121.23     15.81 o 
   0   6   1       53.54       85.28     22.35 o 
   1   6   1       10.89       25.55     10.04 o 
   2   6   1       30.31       38.54      8.33 o 
   3   6   1        2.87        9.81      9.81 o 
   4   6   1        6.17       19.02      9.40 o 
   5   6   1        0.52        7.22      8.36 o 
   6   6   1       10.32       12.68      8.36 o 
   7   6   1        2.11        0.00      5.77 o 
  -4   7   1        9.78        4.85      8.83 o 
  -3   7   1        9.42        8.18      8.08 o 
  -2   7   1        1.24        8.39      8.39 o 
  -1   7   1        0.65        3.26      8.56 o 
   0   7   1        0.59        5.24      5.53 o 
   1   7   1       14.36       11.55      9.56 o 
   2   7   1        1.91        3.01      6.30 o 
   3   7   1        0.39        5.08      8.41 o 
   4   7   1        4.78        2.86      7.22 o 
 -11   0   2       11.53       22.04     11.35 o 
 -10   0   2       11.18       19.23     10.74 o 
  -9   0   2       27.61       53.28     10.60 o 
  -8   0   2       64.62       71.32     13.94 o 
  -7   0   2        0.94        2.67      9.13 o 
  -6   0   2        0.03       13.96      6.53 o 
  -5   0   2       65.63       87.66      8.28 o 
  -4   0   2      496.48      458.47     14.77 o 
  -3   0   2      423.37      383.62     11.31 o 
  -2   0   2     1614.93     1492.37     18.15 o 
  -1   0   2     5198.35     5010.73    111.03 o 
   0   0   2     2365.36     2455.29     48.70 o 
   1   0   2        0.28        3.51      4.20 o 
   2   0   2     1042.84     1159.42     18.43 o 
   3   0   2      677.09      749.24     17.50 o 
   4   0   2     2982.83     3104.04     38.69 o 
   5   0   2     2122.64     2158.16     38.25 o 
   6   0   2      384.19      397.69     19.57 o 
   7   0   2      117.89      109.34     12.42 o 
   8   0   2        0.50        1.90      7.30 o 
   9   0   2        2.36       10.48     10.48 o 
  10   0   2       12.63       14.44      8.59 o 
  11   0   2        7.89        5.37      8.63 o 
 -11   1   2       71.97       91.35     15.75 o 
 -10   1   2       76.80       92.01     13.72 o 
  -9   1   2       94.35       82.33     14.15 o 
  -8   1   2       17.24       25.57      8.17 o 
  -7   1   2        8.45       10.84      7.02 o 
  -6   1   2      312.51      329.19     17.04 o 
  -5   1   2      352.23      379.87     16.03 o 
  -4   1   2      339.17      275.27     11.94 o 
  -3   1   2      682.23      686.80     16.08 o 
  -2   1   2      207.88      243.97      8.65 o 
  -1   1   2     5267.69     5695.02     33.54 o 
   0   1   2     3863.05     4054.79     18.97 o 
   1   1   2     8602.07     9133.48     44.46 o 
   2   1   2     1489.80     1359.45     20.44 o 
   3   1   2      711.79      731.10     17.50 o 
   4   1   2      274.34      274.22     13.09 o 
   5   1   2        3.59        4.52      3.98 o 
   6   1   2      307.27      304.56     18.09 o 
   7   1   2       70.65       76.90     10.04 o 
   8   1   2       75.99       86.35     10.72 o 
   9   1   2       73.73       62.05     10.75 o 
  10   1   2        1.71        9.19      9.19 o 
  11   1   2        1.32        2.00      7.05 o 
 -11   2   2        6.99        7.28      7.28 o 
 -10   2   2       27.19       30.49      9.21 o 
  -9   2   2       20.60       15.24      7.75 o 
  -8   2   2        4.76        3.67      7.86 o 
  -7   2   2      409.70      402.76     20.77 o 
  -6   2   2       66.92       69.41     10.06 o 
  -5   2   2      133.98      158.89     11.59 o 
  -4   2   2       78.26       76.90      8.29 o 
  -3   2   2      398.61      376.33     13.75 o 
  -2   2   2     1319.14     1407.45     23.29 o 
  -1   2   2      311.41      325.77     12.18 o 
   0   2   2     1154.82     1205.39     18.66 o 
   1   2   2      480.53      499.85     12.84 o 
   2   2   2      316.76      348.14     12.05 o 
   3   2   2      190.74      215.06     11.47 o 
   4   2   2      222.60      215.00     11.62 o 
   5   2   2       27.24       17.54      5.28 o 
   6   2   2       81.19       75.48     10.84 o 
   7   2   2        5.70       14.23      5.74 o 
   8   2   2       87.77       57.28     11.18 o 
   9   2   2        5.54        6.87      7.11 o 
  10   2   2        8.41        9.05      7.99 o 
  11   2   2        0.78        4.52      6.54 o 
 -11   3   2        6.54        6.16      7.41 o 
 -10   3   2        1.21        4.83      6.16 o 
  -9   3   2        2.18        5.96      7.29 o 
  -8   3   2       65.31       66.80     11.65 o 
  -7   3   2       24.04       39.89     10.06 o 
  -6   3   2       24.82       15.15      6.55 o 
  -5   3   2       32.26       44.06      7.99 o 
  -4   3   2       76.86       54.80      7.94 o 
  -3   3   2      417.56      408.91     16.59 o 
  -2   3   2      716.90      872.85     22.63 o 
  -1   3   2       26.33       28.81      5.17 o 
   0   3   2       54.42       51.03      5.16 o 
   1   3   2      139.92      132.85      8.75 o 
   2   3   2      253.84      279.41     13.42 o 
   3   3   2      489.00      510.75     19.00 o 
   4   3   2       21.15       23.61      7.13 o 
   5   3   2       94.22      121.29     11.32 o 
   6   3   2       31.10       37.21     10.18 o 
   7   3   2        8.45       10.85      7.73 o 
   8   3   2       11.40       10.56      8.44 o 
   9   3   2       10.52        1.90      8.66 o 
  10   3   2       15.38        9.22      7.70 o 
 -10   4   2        8.15       17.36      6.18 o 
  -9   4   2        4.56       11.41      6.56 o 
  -8   4   2        0.75        0.98      8.23 o 
  -7   4   2       30.81       34.68      9.43 o 
  -6   4   2       80.36       80.90     10.44 o 
  -5   4   2       22.06       31.87      8.71 o 
  -4   4   2      107.52      143.38     12.73 o 
  -3   4   2      165.99      188.42     14.75 o 
  -2   4   2       30.98       39.76     11.07 o 
  -1   4   2       74.04       62.03      5.16 o 
   0   4   2       12.09        9.24      4.02 o 
   1   4   2      121.64      115.36     11.44 o 
   2   4   2       66.17       76.88      9.50 o 
   3   4   2      180.99      181.95     13.61 o 
   4   4   2       24.81       39.19      8.44 o 
   5   4   2       27.16       18.58      7.31 o 
   6   4   2        1.36       10.28      5.94 o 
   7   4   2       37.22       20.50      9.67 o 
   8   4   2       19.37       35.26      9.60 o 
   9   4   2       10.37        3.73      8.64 o 
  10   4   2        1.81        4.95      6.10 o 
  -9   5   2        7.45        9.36      6.22 o 
  -8   5   2       12.76        6.67      9.68 o 
  -7   5   2        9.10        3.98      9.00 o 
  -6   5   2       12.50        0.00      8.29 o 
  -5   5   2       69.38       61.26     12.13 o 
  -4   5   2        3.71        5.87      7.92 o 
  -3   5   2      100.48      102.52     14.67 o 
  -2   5   2      180.29      184.52     16.05 o 
  -1   5   2       53.08       49.67      9.16 o 
   0   5   2        4.14       13.21      5.80 o 
   1   5   2      163.69      117.51      8.17 o 
   2   5   2       14.75       27.03      8.14 o 
   3   5   2       42.78       37.91     11.08 o 
   4   5   2       23.81       25.59     10.17 o 
   5   5   2       31.91       33.25      9.43 o 
   6   5   2       16.58        4.06      8.13 o 
   7   5   2       20.31        8.97      7.95 o 
   8   5   2        4.30        5.60      7.96 o 
  -7   6   2        2.02        7.39      7.64 o 
  -6   6   2        2.32        5.08      8.23 o 
  -5   6   2        1.82        6.30      9.40 o 
  -4   6   2        8.33        8.65      8.54 o 
  -3   6   2       13.67        1.09      8.87 o 
  -2   6   2       36.33       36.09      9.15 o 
  -1   6   2       48.19       49.06     11.81 o 
   0   6   2       54.49       74.03      8.57 o 
   1   6   2        3.07        9.21      9.80 o 
   2   6   2       31.20       13.86      6.88 o 
   3   6   2       39.30       35.41      7.98 o 
   4   6   2        6.14       10.58      8.13 o 
   5   6   2       29.97       27.08      9.61 o 
   6   6   2        7.81       10.86      8.65 o 
   7   6   2        9.52       12.52      6.29 o 
  -4   7   2        6.03        2.02      9.75 o 
  -3   7   2        1.58        2.11      7.50 o 
  -2   7   2        1.70        7.63      9.57 o 
  -1   7   2        0.01        1.16      8.07 o 
   0   7   2        1.17        1.22      6.41 o 
   1   7   2       27.52       22.23      9.57 o 
   2   7   2        7.03        6.55      5.78 o 
   3   7   2        3.55        4.94      7.94 o 
   4   7   2       15.70        0.00      8.80 o 
 -11   0   3        1.98       10.14     10.14 o 
 -10   0   3       74.80       45.83     15.97 o 
  -9   0   3       68.86       65.52     11.85 o 
  -8   0   3        4.53        2.05      8.82 o 
  -7   0   3      207.95      237.63     17.26 o 
  -6   0   3        0.01        0.74      5.04 o 
  -5   0   3      619.47      589.68     19.30 o 
  -4   0   3       65.57       51.87      5.76 o 
  -3   0   3     1945.53     2005.91     25.88 o 
  -2   0   3      901.86      909.87     15.23 o 
  -1   0   3      116.36      136.17      5.36 o 
   0   0   3     2264.18     2059.72    234.60 o 
   1   0   3       38.73       50.34      3.91 o 
   2   0   3     3334.78     3476.31     33.29 o 
   3   0   3     1167.33     1096.38     21.95 o 
   4   0   3       52.71       56.94      6.99 o 
   5   0   3      108.35       97.53     10.75 o 
   6   0   3       19.97       14.98      5.96 o 
   7   0   3       81.63       96.88     11.33 o 
   8   0   3        4.59        3.96      7.48 o 
   9   0   3      182.23      215.74     20.12 o 
  10   0   3        0.01        8.64      8.64 o 
  11   0   3        8.64        1.04      8.28 o 
 -11   1   3        6.57        3.95     12.23 o 
 -10   1   3      150.04      142.49     19.60 o 
  -9   1   3       34.66       25.73     10.96 o 
  -8   1   3      125.77      151.85     14.92 o 
  -7   1   3       64.74       92.77     10.49 o 
  -6   1   3      362.34      427.88     19.39 o 
  -5   1   3       93.89       95.99      9.57 o 
  -4   1   3      590.55      462.55     15.25 o 
  -3   1   3       64.11       72.36      6.65 o 
  -2   1   3     1783.82     1986.24     23.81 o 
  -1   1   3     1417.66     1417.26     18.20 o 
   0   1   3     2368.99     2399.09     15.86 o 
   1   1   3     4510.59     4722.95     33.77 o 
   2   1   3     7167.82     7901.36     49.14 o 
   3   1   3      908.97      916.10     20.03 o 
   4   1   3      671.21      701.90     20.29 o 
   5   1   3      172.37      146.73      7.37 o 
   6   1   3      587.28      597.74     22.66 o 
   7   1   3       71.22       71.79      9.16 o 
   8   1   3        4.88        5.66      7.28 o 
   9   1   3       50.58       44.74     11.25 o 
  10   1   3        1.68        7.21      8.12 o 
  11   1   3        4.58        1.97      7.04 o 
 -11   2   3        2.17        3.03      8.51 o 
 -10   2   3       12.67       20.16      9.05 o 
  -9   2   3       72.86       57.32     11.81 o 
  -8   2   3      163.71      183.41     17.27 o 
  -7   2   3      261.60      253.05     17.15 o 
  -6   2   3       40.63       44.39      7.86 o 
  -5   2   3       61.06       78.76      9.04 o 
  -4   2   3       22.72       22.32      6.02 o 
  -3   2   3      539.14      516.49     15.99 o 
  -2   2   3      249.83      286.79     11.27 o 
  -1   2   3     4159.97     4366.74     37.92 o 
   0   2   3       22.37       23.92      3.06 o 
   1   2   3      534.39      474.52     13.11 o 
   2   2   3      663.07      687.01     17.24 o 
   3   2   3      127.31      120.98      9.46 o 
   4   2   3      426.39      491.54     18.24 o 
   5   2   3      112.54      125.38     10.65 o 
   6   2   3        7.37       15.89      6.55 o 
   7   2   3       54.77       73.02     10.14 o 
   8   2   3       34.63       30.17      9.59 o 
   9   2   3       12.88       14.91      4.54 o 
  10   2   3        3.19        6.93      7.54 o 
  11   2   3        1.28        6.27      5.04 o 
 -11   3   3        0.29        6.17      6.17 o 
 -10   3   3        0.61        0.00      7.24 o 
  -9   3   3       27.53       21.06      9.97 o 
  -8   3   3       18.98       22.28      9.73 o 
  -7   3   3      133.74      103.37     12.49 o 
  -6   3   3       20.17       26.79      7.80 o 
  -5   3   3       42.19       33.25      7.30 o 
  -4   3   3       62.96       64.18      8.92 o 
  -3   3   3      104.07      121.70     10.22 o 
  -2   3   3      470.49      458.64     20.22 o 
  -1   3   3      271.23      268.10     12.87 o 
   0   3   3      586.41      544.19     12.13 o 
   1   3   3       34.16       38.51      6.16 o 
   2   3   3     1260.36     1159.51     25.65 o 
   3   3   3      522.14      473.56     18.44 o 
   4   3   3        1.51        6.20      6.20 o 
   5   3   3      188.80      229.57     15.69 o 
   6   3   3       12.72       15.29      8.03 o 
   7   3   3       16.38       17.57      7.52 o 
   8   3   3       26.54       34.10     10.35 o 
   9   3   3        9.83       18.65      7.69 o 
  10   3   3        2.62        4.63      8.26 o 
 -10   4   3        1.20        3.51      7.10 o 
  -9   4   3       59.29       61.27     11.05 o 
  -8   4   3       27.15       32.01      8.94 o 
  -7   4   3       45.67       63.90     10.22 o 
  -6   4   3       81.59       75.11     11.38 o 
  -5   4   3      105.29      104.59     13.39 o 
  -4   4   3       28.31       35.96      9.22 o 
  -3   4   3       53.69       58.67      9.09 o 
  -2   4   3       72.78       72.84      9.41 o 
  -1   4   3      147.30      131.75      5.76 o 
   0   4   3        5.98        7.11      3.45 o 
   1   4   3       63.34       63.34      8.12 o 
   2   4   3      238.63      242.99     13.75 o 
   3   4   3       47.34       55.54      8.87 o 
   4   4   3       75.89       77.86     11.53 o 
   5   4   3       29.87       38.38      9.85 o 
   6   4   3       81.98       81.06     13.91 o 
   7   4   3        2.00       16.81      6.30 o 
   8   4   3        4.70        4.96      7.70 o 
   9   4   3        4.72        4.70      7.68 o 
  10   4   3        0.09        2.43      5.16 o 
  -9   5   3        6.19        0.84      7.13 o 
  -8   5   3       26.68       25.41      9.62 o 
  -7   5   3       51.61       43.14     10.06 o 
  -6   5   3       72.64       85.40     13.39 o 
  -5   5   3       12.44       14.37      7.24 o 
  -4   5   3       25.84       35.99      9.73 o 
  -3   5   3      228.12      229.35     18.57 o 
  -2   5   3       43.05       46.20     10.55 o 
  -1   5   3       77.19      104.64     11.59 o 
   0   5   3      105.71      121.20      8.86 o 
   1   5   3      146.08      127.55      8.40 o 
   2   5   3      326.00      352.82     19.05 o 
   3   5   3       19.34        6.97      8.74 o 
   4   5   3       19.61       16.41      9.91 o 
   5   5   3       34.43       36.43      8.98 o 
   6   5   3       47.90       62.61     11.59 o 
   7   5   3       19.30       12.08      9.24 o 
   8   5   3       12.65       14.08      7.47 o 
  -7   6   3        1.02        7.74      7.74 o 
  -6   6   3        8.36        7.26      9.12 o 
  -5   6   3       32.56       25.99     12.78 o 
  -4   6   3       17.48       15.51      9.52 o 
  -3   6   3       13.68       10.11     10.11 o 
  -2   6   3        7.51        7.70      9.47 o 
  -1   6   3        6.46        5.43     10.74 o 
   0   6   3        6.89       15.36      9.40 o 
   1   6   3        6.46       18.26      9.37 o 
   2   6   3       56.50       37.87     13.10 o 
   3   6   3        8.35        4.79      7.48 o 
   4   6   3        9.10       12.31      8.67 o 
   5   6   3        1.76        1.02      8.43 o 
   6   6   3       11.29       28.54      8.64 o 
  -4   7   3       34.33       48.16     10.32 o 
  -3   7   3        9.25        1.08      7.13 o 
  -2   7   3        5.22        4.41      8.01 o 
  -1   7   3        2.38       15.57      6.90 o 
   0   7   3        8.43        6.51      6.76 o 
   1   7   3        8.13        6.14      9.41 o 
   2   7   3        9.29        3.91      9.25 o 
   3   7   3       19.97        1.70      8.03 o 
 -11   0   4        0.15        1.31      9.40 o 
 -10   0   4      154.91      175.25     17.82 o 
  -9   0   4       44.47       51.92     12.75 o 
  -8   0   4        0.38        5.11      6.81 o 
  -7   0   4        0.54        7.57      6.06 o 
  -6   0   4      417.27      490.78     20.43 o 
  -5   0   4       71.39       60.89      7.59 o 
  -4   0   4      120.12      118.65      8.82 o 
  -3   0   4      119.38      104.84      6.84 o 
  -2   0   4     2709.02     2927.80     28.44 o 
  -1   0   4      304.70      285.52      8.11 o 
   0   0   4      404.03      336.30     21.86 o 
   1   0   4     1314.58     1540.83     19.95 o 
   2   0   4    27531.13    24879.39    388.28 o 
   3   0   4     1177.55     1287.67     25.15 o 
   4   0   4      993.60     1125.07     26.21 o 
   5   0   4      324.77      384.17     17.60 o 
   6   0   4      154.49      167.86     13.14 o 
   7   0   4        1.37        2.74      6.55 o 
   8   0   4      116.73      103.22     14.98 o 
   9   0   4       30.28       26.45     10.83 o 
  10   0   4       19.86       12.32      9.03 o 
  11   0   4        0.28        8.40      8.80 o 
 -11   1   4        8.69        6.49      9.98 o 
 -10   1   4      103.84       80.24     16.33 o 
  -9   1   4       87.68       88.03     12.62 o 
  -8   1   4       91.85       77.42     13.96 o 
  -7   1   4      108.25      124.02     13.21 o 
  -6   1   4      284.84      250.13     15.27 o 
  -5   1   4      191.07      185.86     11.94 o 
  -4   1   4      482.62      470.50     15.89 o 
  -3   1   4       22.06       22.20      4.73 o 
  -2   1   4       61.77       47.18      4.68 o 
  -1   1   4      981.31      901.91     15.56 o 
   0   1   4    13502.24    13554.87    849.49 o 
   1   1   4      577.43      614.31     13.40 o 
   2   1   4       60.29       70.53      5.83 o 
   3   1   4     2325.03     2207.40     31.72 o 
   4   1   4     1439.45     1636.65     31.03 o 
   5   1   4      552.65      537.69     20.48 o 
   6   1   4      136.74      152.83     12.55 o 
   7   1   4       32.19       18.02     10.47 o 
   8   1   4       34.75       34.70      9.72 o 
   9   1   4       16.79        6.17      7.93 o 
  10   1   4       12.00       15.63      7.03 o 
  11   1   4        0.08       10.67      6.25 o 
 -11   2   4        7.20        8.24      9.22 o 
 -10   2   4       76.90       71.37     12.53 o 
  -9   2   4       34.45       32.95     10.48 o 
  -8   2   4      190.93      230.70     19.21 o 
  -7   2   4      174.58      204.82     15.64 o 
  -6   2   4      146.75      147.88     12.75 o 
  -5   2   4      226.88      227.66     14.14 o 
  -4   2   4      146.82      147.88     10.74 o 
  -3   2   4       88.15       97.89      8.11 o 
  -2   2   4      181.07      152.73      8.82 o 
  -1   2   4      356.58      274.63     10.56 o 
   0   2   4      567.14      613.12     12.50 o 
   1   2   4     1370.78     1357.69     22.74 o 
   2   2   4      631.68      753.47     18.22 o 
   3   2   4      822.20      930.07     22.27 o 
   4   2   4      868.66      857.15     20.65 o 
   5   2   4       32.50       36.18      6.95 o 
   6   2   4       86.81       84.93     11.27 o 
   7   2   4       41.84       28.26     11.10 o 
   8   2   4       50.02       42.45      9.85 o 
   9   2   4        1.90        4.99      8.12 o 
  10   2   4       14.65       15.83      7.96 o 
  11   2   4        6.94        4.44      6.14 o 
 -11   3   4       11.29       13.42      7.11 o 
 -10   3   4       20.09        9.87      8.69 o 
  -9   3   4       25.47       23.32      9.28 o 
  -8   3   4       94.12       85.31     10.22 o 
  -7   3   4      131.19      136.17     15.20 o 
  -6   3   4       46.08       29.83      7.62 o 
  -5   3   4        0.63        0.79      5.14 o 
  -4   3   4      205.13      197.00     11.49 o 
  -3   3   4      157.93      164.53     11.69 o 
  -2   3   4      605.66      634.87     20.25 o 
  -1   3   4      106.81       98.61      7.90 o 
   0   3   4      100.84       92.39     12.73 o 
   1   3   4       81.30       72.73      7.58 o 
   2   3   4      529.22      526.67     20.65 o 
   3   3   4      571.90      519.50     19.33 o 
   4   3   4        2.49        2.67      5.36 o 
   5   3   4       32.11       27.76      6.52 o 
   6   3   4        1.22        6.87      7.40 o 
   7   3   4       27.27       23.61      9.79 o 
   8   3   4        5.99       13.86      9.50 o 
   9   3   4       24.09       24.81      8.06 o 
  10   3   4        2.47        8.32      8.05 o 
 -10   4   4        4.57        4.53      7.92 o 
  -9   4   4       65.71       62.25     11.70 o 
  -8   4   4       12.85        9.18     10.42 o 
  -7   4   4       89.01      105.22     12.91 o 
  -6   4   4       26.15       28.70      9.10 o 
  -5   4   4      106.77      124.67     12.11 o 
  -4   4   4       85.99       84.96     11.43 o 
  -3   4   4      118.13      115.46     11.66 o 
  -2   4   4      172.40      147.01     13.57 o 
  -1   4   4      181.90      133.93      6.97 o 
   0   4   4       61.63       67.73      6.24 o 
   1   4   4       13.77       11.28      7.29 o 
   2   4   4      145.43      156.69     12.29 o 
   3   4   4      440.65      395.97     19.72 o 
   4   4   4       59.11       67.70     10.14 o 
   5   4   4       31.82       29.74      9.24 o 
   6   4   4       26.44       15.43     10.26 o 
   7   4   4       16.90        6.05      9.19 o 
   8   4   4       17.67       25.99      6.61 o 
   9   4   4        2.93        0.89      6.15 o 
  -9   5   4        3.03        8.03      7.09 o 
  -8   5   4       19.30        4.94      8.73 o 
  -7   5   4        7.40       10.45     10.45 o 
  -6   5   4       67.40       58.42     11.68 o 
  -5   5   4       38.93       18.86      8.86 o 
  -4   5   4       13.10       28.47      7.35 o 
  -3   5   4       72.67      102.05     13.45 o 
  -2   5   4       29.83       28.16      9.16 o 
  -1   5   4       76.81       53.05     12.20 o 
   0   5   4      101.24      100.76      8.70 o 
   1   5   4      139.31      116.62      8.74 o 
   2   5   4       61.07       65.93     10.17 o 
   3   5   4      124.40      140.23     12.94 o 
   4   5   4        5.24        2.84      7.09 o 
   5   5   4        3.88        0.00      8.58 o 
   6   5   4       16.84       26.68      8.89 o 
   7   5   4        2.80        7.62      7.62 o 
   8   5   4        2.43        6.60      6.16 o 
  -7   6   4        1.50        5.82      8.56 o 
  -6   6   4       16.45       19.01     10.66 o 
  -5   6   4       15.53        5.53      9.29 o 
  -4   6   4       37.90       46.14     11.62 o 
  -3   6   4        5.62        0.00      9.52 o 
  -2   6   4       11.94        8.91     11.66 o 
  -1   6   4        3.75        7.55      9.03 o 
   0   6   4        8.27       18.20      6.81 o 
   1   6   4       59.66       49.56     14.64 o 
   2   6   4       60.62       83.37     13.88 o 
   3   6   4        2.26        8.23      7.54 o 
   4   6   4       13.41        2.03      9.75 o 
   5   6   4        2.92        7.07      7.76 o 
   6   6   4        2.17        8.61      8.61 o 
  -4   7   4        4.47       15.52      6.50 o 
  -3   7   4        5.70        4.29      7.32 o 
  -2   7   4       11.58        4.37      7.53 o 
  -1   7   4        3.00        3.26      8.24 o 
   0   7   4        1.06        6.25      5.40 o 
   1   7   4        2.85        1.09      8.17 o 
   2   7   4        1.60        3.08      8.85 o 
   3   7   4        1.41       13.08      5.57 o 
 -11   0   5        2.68        9.13      9.13 o 
 -10   0   5        0.81        5.04      8.48 o 
  -9   0   5      176.37      199.04     19.17 o 
  -8   0   5       19.17        7.00     10.50 o 
  -7   0   5       27.03       30.30      8.20 o 
  -6   0   5       31.43       46.15      7.95 o 
  -5   0   5     1809.38     1746.69     33.21 o 
  -4   0   5     1129.60     1123.83     23.85 o 
  -3   0   5        2.86        8.07      3.96 o 
  -2   0   5      575.71      628.03     14.33 o 
  -1   0   5     3087.89     3117.94     27.17 o 
   0   0   5      514.60      613.13     34.36 o 
   1   0   5     2226.88     2274.81     25.88 o 
   2   0   5      231.78      238.53     10.77 o 
   3   0   5     3501.03     3926.53     43.24 o 
   4   0   5        9.93       12.76      6.30 o 
   5   0   5       57.38       74.18      8.63 o 
   6   0   5       48.60       67.08     10.27 o 
   7   0   5      280.34      335.53     20.00 o 
   8   0   5       24.65       34.43      9.09 o 
   9   0   5        0.33        4.48      7.61 o 
  10   0   5        0.12        1.08      6.59 o 
  11   0   5        4.17        9.54      9.54 o 
 -11   1   5       12.06       11.39      9.61 o 
 -10   1   5       11.46        6.00     12.97 o 
  -9   1   5      106.48       99.07     15.10 o 
  -8   1   5       87.73      106.12     13.59 o 
  -7   1   5        0.27        1.74      6.23 o 
  -6   1   5       18.05       19.00      7.94 o 
  -5   1   5      387.90      445.84     18.21 o 
  -4   1   5      388.85      358.31     14.28 o 
  -3   1   5      102.04       96.56      7.13 o 
  -2   1   5      893.69      953.05     18.42 o 
  -1   1   5     2282.78     2412.35     25.39 o 
   0   1   5      229.98      186.93      5.69 o 
   1   1   5      428.08      393.33     11.42 o 
   2   1   5      725.59      654.34     16.14 o 
   3   1   5     1883.69     1723.40     28.87 o 
   4   1   5      642.12      598.96     14.25 o 
   5   1   5      139.54      166.11     11.97 o 
   6   1   5       32.19       32.14      8.78 o 
   7   1   5       43.54       46.05      9.38 o 
   8   1   5        7.97        3.91      8.63 o 
   9   1   5       43.02       42.86      9.87 o 
  10   1   5        8.10        2.09      9.01 o 
  11   1   5        2.49        7.70      7.25 o 
 -11   2   5       33.04       33.88      9.21 o 
 -10   2   5       68.46       59.89     12.64 o 
  -9   2   5        4.28        4.17      8.21 o 
  -8   2   5      217.49      240.13     18.35 o 
  -7   2   5       27.37       29.93      9.34 o 
  -6   2   5       18.06       26.07      7.29 o 
  -5   2   5        6.48       10.25      5.06 o 
  -4   2   5       50.07       68.71      7.04 o 
  -3   2   5      222.96      235.80     13.77 o 
  -2   2   5       82.32       66.87      6.31 o 
  -1   2   5      967.25      904.22     19.43 o 
   0   2   5      418.60      361.69     18.13 o 
   1   2   5     1203.78     1109.68     21.83 o 
   2   2   5      218.81      234.29     12.78 o 
   3   2   5      264.96      254.02     12.83 o 
   4   2   5      118.51      103.26     10.27 o 
   5   2   5       61.81       42.28      8.00 o 
   6   2   5      131.30      146.95     13.16 o 
   7   2   5       97.55       97.64     12.16 o 
   8   2   5        1.94        2.90      6.17 o 
   9   2   5       14.66        4.03     10.36 o 
  10   2   5        8.10        9.91      8.63 o 
  11   2   5        1.17        8.81      5.19 o 
 -11   3   5       10.50       17.15      7.06 o 
 -10   3   5       26.29       32.05      7.05 o 
  -9   3   5       47.89       49.20     11.50 o 
  -8   3   5      276.01      295.71     20.20 o 
  -7   3   5       32.39       27.92     10.39 o 
  -6   3   5      139.39      136.10     12.85 o 
  -5   3   5       63.87       64.26      9.83 o 
  -4   3   5       68.67       51.26      8.81 o 
  -3   3   5      210.94      193.91     14.70 o 
  -2   3   5     1385.13     1576.03     31.23 o 
  -1   3   5      185.74      151.21     10.68 o 
   0   3   5       12.82        8.31      3.97 o 
   1   3   5      322.97      319.05     12.49 o 
   2   3   5       82.80       95.19     10.37 o 
   3   3   5       43.00       27.87      6.61 o 
   4   3   5       56.78       39.96      9.33 o 
   5   3   5       81.98       79.58      9.58 o 
   6   3   5       36.12       44.98      8.27 o 
   7   3   5       41.00       38.41      8.00 o 
   8   3   5       12.48       15.05      8.75 o 
   9   3   5       10.39       13.98      9.21 o 
  10   3   5        1.80        6.44      6.86 o 
 -10   4   5        6.56        7.26      5.62 o 
  -9   4   5       28.90       23.02      8.83 o 
  -8   4   5      113.62      112.57     13.44 o 
  -7   4   5       50.86       60.12     10.21 o 
  -6   4   5      110.14      109.25     13.44 o 
  -5   4   5       63.65       83.16     11.01 o 
  -4   4   5       22.27       19.51      7.48 o 
  -3   4   5        9.34       11.80      7.56 o 
  -2   4   5      118.31      135.08     11.29 o 
  -1   4   5      257.50      206.88      6.15 o 
   0   4   5        3.85        5.71      4.09 o 
   1   4   5      183.65      220.85     14.58 o 
   2   4   5       23.71       28.44      7.97 o 
   3   4   5       84.75      101.68     11.01 o 
   4   4   5      100.95      119.29     12.13 o 
   5   4   5       75.82       68.96     10.60 o 
   6   4   5       13.93       23.35      8.32 o 
   7   4   5       24.97       16.24      8.87 o 
   8   4   5        3.31        7.46      7.46 o 
   9   4   5        0.93        8.33      8.33 o 
  -9   5   5       28.24       22.57      8.34 o 
  -8   5   5        1.21        7.10      5.65 o 
  -7   5   5       10.41       27.65      8.78 o 
  -6   5   5       18.06       12.98     10.93 o 
  -5   5   5        3.30        2.16      8.41 o 
  -4   5   5      107.16      111.24     17.75 o 
  -3   5   5       28.35       33.58      9.29 o 
  -2   5   5       22.72       20.75      8.80 o 
  -1   5   5       10.20       18.88      5.61 o 
   0   5   5       36.84       48.26      7.34 o 
   1   5   5       71.51       70.29      8.28 o 
   2   5   5       11.89       25.45      8.24 o 
   3   5   5       84.92       83.64     11.53 o 
   4   5   5       14.70       21.40      9.04 o 
   5   5   5        5.64        8.01      7.89 o 
   6   5   5        5.91        3.06      8.17 o 
   7   5   5        2.63        3.06      7.98 o 
   8   5   5        0.56        1.84      6.20 o 
  -7   6   5        1.31        0.95      6.28 o 
  -6   6   5       10.96        7.50      9.81 o 
  -5   6   5       83.20       90.42     13.77 o 
  -4   6   5        3.55        4.50      8.65 o 
  -3   6   5       29.92       18.03      6.01 o 
  -2   6   5       77.83       71.64     13.19 o 
  -1   6   5       19.21       20.13     10.49 o 
   0   6   5       44.28       39.76      9.12 o 
   1   6   5      139.99      164.64     18.23 o 
   2   6   5       63.64       26.90     14.19 o 
   3   6   5        9.52       12.78      6.49 o 
   4   6   5        8.86        4.76      6.61 o 
   5   6   5        6.86        0.00      9.07 o 
   6   6   5        0.54        7.64      5.84 o 
  -3   7   5        5.93        2.12      6.64 o 
  -2   7   5        0.65        6.55      7.53 o 
  -1   7   5        0.11        8.54      7.07 o 
   0   7   5       13.27       17.72      7.71 o 
   1   7   5        1.54        8.68      7.68 o 
   2   7   5       15.56       17.68      9.45 o 
   3   7   5        1.80        2.44      6.82 o 
 -11   0   6        1.43       11.22      7.82 o 
 -10   0   6        8.54        7.46      8.60 o 
  -9   0   6       87.79       61.20     14.23 o 
  -8   0   6       59.39       39.82      9.57 o 
  -7   0   6        8.57       11.06      7.23 o 
  -6   0   6      391.69      400.36     18.30 o 
  -5   0   6       15.58       15.14      4.52 o 
  -4   0   6     1310.33     1312.23     26.38 o 
  -3   0   6      102.03      108.98      7.80 o 
  -2   0   6      153.14      178.00      8.46 o 
  -1   0   6     1359.89     1169.36     18.39 o 
   0   0   6        8.55        3.87      3.87 o 
   1   0   6     2660.84     2947.60     31.95 o 
   2   0   6      174.66      211.60     10.40 o 
   3   0   6       17.32       24.66      5.93 o 
   4   0   6      784.43      741.54     23.60 o 
   5   0   6       57.92       51.14      9.28 o 
   6   0   6        8.68        6.71      6.71 o 
   7   0   6       99.32       85.32     11.14 o 
   8   0   6       36.67       36.28      9.61 o 
   9   0   6       13.21       29.23      6.29 o 
  10   0   6       24.82       31.29      8.56 o 
  11   0   6        0.03        8.64      8.64 o 
 -11   1   6        0.63        0.00     10.44 o 
 -10   1   6        6.72        4.84      9.41 o 
  -9   1   6      151.63      155.78     15.95 o 
  -8   1   6      286.70      314.95     21.81 o 
  -7   1   6      271.32      266.86     17.97 o 
  -6   1   6        6.02        2.13      6.69 o 
  -5   1   6      106.17      103.76      9.58 o 
  -4   1   6      694.57      562.84     18.31 o 
  -3   1   6      110.53      111.68      7.93 o 
  -2   1   6      376.62      388.60     12.63 o 
  -1   1   6       19.46       20.18      4.36 o 
   0   1   6      477.71      419.47     13.49 o 
   1   1   6     2294.24     2098.37     27.62 o 
   2   1   6     1613.87     1896.12     28.45 o 
   3   1   6     1069.02     1141.70     24.70 o 
   4   1   6      940.86      731.50     22.23 o 
   5   1   6      108.55      100.88     10.85 o 
   6   1   6       13.54       19.29      7.65 o 
   7   1   6      111.52       93.16     12.03 o 
   8   1   6       15.25       22.13      7.65 o 
   9   1   6        1.01        5.31      6.80 o 
  10   1   6        8.77        4.19      6.68 o 
  11   1   6        0.27        4.77      6.67 o 
 -11   2   6       25.04        7.20      9.83 o 
 -10   2   6       33.60       22.56     10.31 o 
  -9   2   6       33.13       25.14      9.60 o 
  -8   2   6      193.07      200.39     16.91 o 
  -7   2   6       27.16       27.52      9.25 o 
  -6   2   6      148.20      152.52     12.77 o 
  -5   2   6      844.66      803.48     25.99 o 
  -4   2   6       37.35       30.96      6.16 o 
  -3   2   6      218.03      206.06      9.57 o 
  -2   2   6      343.98      375.46     13.96 o 
  -1   2   6     2106.66     2348.41     30.45 o 
   0   2   6      838.28      890.81     25.17 o 
   1   2   6     1126.50     1094.72     22.96 o 
   2   2   6      689.33      751.09     19.45 o 
   3   2   6      798.62      955.09     24.38 o 
   4   2   6       40.32       65.95      8.28 o 
   5   2   6      124.30      107.07     11.84 o 
   6   2   6       64.18       77.78      9.65 o 
   7   2   6       37.71       22.26      9.35 o 
   8   2   6       37.28       20.02      9.88 o 
   9   2   6        1.38        8.18      5.79 o 
  10   2   6       13.64        0.97      9.02 o 
  11   2   6        0.82        7.81      4.47 o 
 -11   3   6       37.72       32.63      8.56 o 
 -10   3   6       10.16       17.17      9.82 o 
  -9   3   6        4.57        1.03      8.79 o 
  -8   3   6       16.10        2.99      9.45 o 
  -7   3   6       38.32       41.80      9.53 o 
  -6   3   6      113.79      131.27     13.46 o 
  -5   3   6       14.86       15.48      7.61 o 
  -4   3   6      114.55      109.49      9.89 o 
  -3   3   6       39.96       45.58      8.78 o 
  -2   3   6      621.41      666.17     21.25 o 
  -1   3   6       30.34       33.57      8.18 o 
   0   3   6      813.25      958.32     17.79 o 
   1   3   6      166.47      161.00     11.67 o 
   2   3   6      117.31      116.29     12.45 o 
   3   3   6      315.69      265.86     14.31 o 
   4   3   6      132.84      117.98     10.75 o 
   5   3   6        8.87       24.27      6.55 o 
   6   3   6       16.30       25.30      8.74 o 
   7   3   6       43.96       31.30     10.19 o 
   8   3   6        8.60       20.31      7.62 o 
   9   3   6        7.96        1.02      6.51 o 
  10   3   6        0.23        0.91      6.26 o 
 -10   4   6        3.80        4.56      7.42 o 
  -9   4   6       22.86       20.19      9.74 o 
  -8   4   6       38.75       57.53     12.60 o 
  -7   4   6       48.55       35.19     11.86 o 
  -6   4   6       43.53       41.68     11.42 o 
  -5   4   6       25.91       11.17      9.17 o 
  -4   4   6       88.75       82.02     14.17 o 
  -3   4   6       32.39       20.07      7.40 o 
  -2   4   6        4.48       16.35      5.40 o 
  -1   4   6        4.76        6.40      6.40 o 
   0   4   6       37.86       53.54      8.97 o 
   1   4   6       26.23       24.58      8.23 o 
   2   4   6       63.92       80.30      9.09 o 
   3   4   6       90.11       84.64     10.23 o 
   4   4   6      132.58      179.47     15.46 o 
   5   4   6       10.28        9.21      8.60 o 
   6   4   6       43.56       41.39      9.65 o 
   7   4   6        8.91        6.13      7.05 o 
   8   4   6       13.92        9.06      9.36 o 
   9   4   6        4.82        7.43      7.77 o 
  -8   5   6        8.22       19.40      7.97 o 
  -7   5   6        6.01        7.58      8.80 o 
  -6   5   6       19.47       12.04      6.98 o 
  -5   5   6        8.05       32.19      9.54 o 
  -4   5   6       32.13       24.99     10.86 o 
  -3   5   6       60.51       54.68     12.49 o 
  -2   5   6       51.36       30.28     10.74 o 
  -1   5   6       36.45       22.59      8.07 o 
   0   5   6       53.41       39.98      6.41 o 
   1   5   6       13.37        8.63      8.63 o 
   2   5   6       98.27       72.08     11.56 o 
   3   5   6        0.91        8.82      7.70 o 
   4   5   6       15.12        2.80      8.96 o 
   5   5   6       13.69       16.87     10.28 o 
   6   5   6        1.77        8.20      8.53 o 
   7   5   6        1.54       15.98      7.61 o 
   8   5   6        8.71        3.66      7.65 o 
  -7   6   6        0.84        2.92      8.15 o 
  -6   6   6       13.89       19.35      9.47 o 
  -5   6   6        7.76        4.52     10.02 o 
  -4   6   6       62.76       86.13     14.06 o 
  -3   6   6       13.72        2.29      6.87 o 
  -2   6   6       11.05       15.28     11.07 o 
  -1   6   6       68.98       80.92     12.82 o 
   0   6   6       17.01        5.24      6.55 o 
   1   6   6      113.21      119.35     15.89 o 
   2   6   6       49.77       75.61     12.78 o 
   3   6   6        1.77        6.55      6.15 o 
   4   6   6        3.95        8.30      8.30 o 
   5   6   6        3.21        5.82      8.82 o 
   6   6   6        1.47        6.54      6.78 o 
  -3   7   6       10.61        6.36      7.76 o 
  -2   7   6        0.82        1.06      7.74 o 
  -1   7   6        1.90        0.00      7.15 o 
   0   7   6        5.23        6.21      5.77 o 
   1   7   6        8.68       16.41      9.49 o 
   2   7   6        4.19       15.54      9.02 o 
 -11   0   7        2.13        2.45      9.21 o 
 -10   0   7        0.18        4.82      7.70 o 
  -9   0   7       73.90       69.81     12.48 o 
  -8   0   7       23.08       34.90      8.40 o 
  -7   0   7       80.37       65.90     10.52 o 
  -6   0   7      355.05      327.06     17.71 o 
  -5   0   7        7.40        7.52      5.97 o 
  -4   0   7       20.32       19.04      5.83 o 
  -3   0   7      278.74      290.04     12.14 o 
  -2   0   7       46.04       44.81      5.31 o 
  -1   0   7       11.38        7.27      3.57 o 
   0   0   7     1394.17     1591.47     46.17 o 
   1   0   7       61.64       52.49      5.80 o 
   2   0   7     1169.08     1183.77     24.29 o 
   3   0   7       21.39       19.04      6.66 o 
   4   0   7      185.17      169.12     13.34 o 
   5   0   7      474.05      469.16     20.93 o 
   6   0   7       68.36       70.21     10.46 o 
   7   0   7       39.35       41.05      8.82 o 
   8   0   7       23.01       22.95      8.66 o 
   9   0   7        0.38        3.43      7.12 o 
  10   0   7        1.21        1.14      6.72 o 
  11   0   7        6.04       14.02      5.64 o 
 -11   1   7       10.80        8.39      8.39 o 
 -10   1   7        3.33        2.38      8.86 o 
  -9   1   7       19.71       37.87      9.29 o 
  -8   1   7      291.32      325.36     22.11 o 
  -7   1   7      137.65      171.06     15.48 o 
  -6   1   7      232.99      218.77     14.84 o 
  -5   1   7      180.97      163.94     11.17 o 
  -4   1   7     1028.55      896.94     23.56 o 
  -3   1   7     1099.85     1245.84     24.94 o 
  -2   1   7      267.17      233.06      9.91 o 
  -1   1   7      937.47      808.91     17.44 o 
   0   1   7      359.40      385.15     38.57 o 
   1   1   7      178.17      228.44     10.17 o 
   2   1   7       89.33       77.40      7.76 o 
   3   1   7      228.14      218.87     11.67 o 
   4   1   7     1527.36     1353.81     31.32 o 
   5   1   7      179.72      187.22     14.23 o 
   6   1   7       31.34       33.29      8.79 o 
   7   1   7       57.96       43.35      9.48 o 
   8   1   7       64.85       79.11     11.17 o 
   9   1   7       14.64       14.95      9.24 o 
  10   1   7        4.35        1.05      7.76 o 
  11   1   7        4.75        0.91      7.15 o 
 -11   2   7        9.54        9.23      7.69 o 
 -10   2   7        7.58       13.99      7.50 o 
  -9   2   7       15.21       15.86      8.81 o 
  -8   2   7      495.10      478.65     25.01 o 
  -7   2   7      183.81      192.56     14.16 o 
  -6   2   7      121.04      122.31     13.09 o 
  -5   2   7       42.38       48.32      9.28 o 
  -4   2   7       45.52       51.75      7.90 o 
  -3   2   7      721.27      616.12     19.43 o 
  -2   2   7       27.46       28.28      5.56 o 
  -1   2   7       92.32       99.97      7.34 o 
   0   2   7      583.06      497.37     15.54 o 
   1   2   7     1737.98     1808.88     30.65 o 
   2   2   7      536.61      620.95     18.66 o 
   3   2   7      544.62      515.07     18.77 o 
   4   2   7      639.17      620.82     22.47 o 
   5   2   7       22.81       23.09      7.16 o 
   6   2   7       38.76       35.96      9.89 o 
   7   2   7       65.10       66.55     10.61 o 
   8   2   7       11.87       13.25      7.56 o 
   9   2   7        1.32        7.04      7.04 o 
  10   2   7        1.39       12.83      5.94 o 
 -11   3   7        3.10        6.33      7.05 o 
 -10   3   7       35.52       28.33      7.70 o 
  -9   3   7        1.64        1.03      8.19 o 
  -8   3   7        3.64        1.99      7.34 o 
  -7   3   7      171.78      192.72     17.25 o 
  -6   3   7       79.53       73.34     12.83 o 
  -5   3   7        7.34       21.55      6.28 o 
  -4   3   7       60.74       40.66      8.85 o 
  -3   3   7       44.35       58.35      7.73 o 
  -2   3   7       78.21       83.55      9.24 o 
  -1   3   7      349.25      298.78     15.08 o 
   0   3   7      280.55      276.84     12.72 o 
   1   3   7      129.04      135.01     13.06 o 
   2   3   7       51.11       44.05      7.30 o 
   3   3   7      167.43      210.94     12.51 o 
   4   3   7       71.00       92.11     10.60 o 
   5   3   7       98.32      105.23     12.89 o 
   6   3   7       38.05       47.91      9.81 o 
   7   3   7       14.06        8.98      9.22 o 
   8   3   7        2.21        9.21      8.53 o 
   9   3   7        3.63       16.03      7.66 o 
  10   3   7        0.42        7.11      7.11 o 
 -10   4   7        5.24       11.02      7.13 o 
  -9   4   7        6.41       12.20      7.92 o 
  -8   4   7        2.03        3.18      8.39 o 
  -7   4   7      169.45      172.94     16.17 o 
  -6   4   7       13.84        6.09      8.57 o 
  -5   4   7       36.70       44.48     10.08 o 
  -4   4   7       16.32        7.05      8.39 o 
  -3   4   7       31.43       49.83      9.57 o 
  -2   4   7      138.24      133.21     12.53 o 
  -1   4   7       35.64       28.04      5.30 o 
   0   4   7      254.33      274.39     11.80 o 
   1   4   7       35.70       59.57      9.18 o 
   2   4   7       45.78       48.24      8.80 o 
   3   4   7       11.77       13.33      7.38 o 
   4   4   7       44.89       68.53     10.08 o 
   5   4   7       18.22       25.95      9.58 o 
   6   4   7       55.04       45.78     13.32 o 
   7   4   7        2.15        2.01      6.82 o 
   8   4   7        2.00        5.08      9.26 o 
   9   4   7        0.40        7.87      7.87 o 
  -8   5   7       13.96        8.20      7.63 o 
  -7   5   7        6.64        2.18      8.54 o 
  -6   5   7       20.18       25.26     10.66 o 
  -5   5   7      288.10      317.05     22.60 o 
  -4   5   7       49.04       41.80     11.65 o 
  -3   5   7       22.44       19.03      9.59 o 
  -2   5   7       50.36       38.96     11.83 o 
  -1   5   7        9.60       18.43      7.27 o 
   0   5   7       32.51       27.47      8.20 o 
   1   5   7       26.79       13.32      6.73 o 
   2   5   7       13.07       19.23      7.24 o 
   3   5   7       12.39        1.81     10.18 o 
   4   5   7      115.38      119.63     14.40 o 
   5   5   7        1.31        6.01      8.09 o 
   6   5   7        1.27        7.17      7.90 o 
   7   5   7        9.27        8.14      8.14 o 
   8   5   7        6.42        7.93      7.93 o 
  -6   6   7        4.78        7.47      7.96 o 
  -5   6   7       43.32       47.95     11.61 o 
  -4   6   7       16.98       16.88      8.51 o 
  -3   6   7       19.61        3.29      8.82 o 
  -2   6   7       88.01      106.59     12.75 o 
  -1   6   7       12.48        5.18      8.87 o 
   0   6   7       46.92       53.39      9.19 o 
   1   6   7       32.10       29.01     15.07 o 
   2   6   7       45.08       42.27     13.09 o 
   3   6   7        1.95        3.85      7.40 o 
   4   6   7        7.01       12.31      6.20 o 
   5   6   7        1.40        8.61      8.61 o 
   6   6   7        7.19        0.00      5.48 o 
  -3   7   7       10.58        3.06      7.37 o 
  -2   7   7        2.28        3.11      5.85 o 
  -1   7   7        0.30        7.05      8.49 o 
   0   7   7        4.91       10.56      6.07 o 
   1   7   7       10.81        2.21      8.07 o 
   2   7   7        4.26        2.05      7.68 o 
 -11   0   8        0.45        9.63      9.63 o 
 -10   0   8        0.57        1.20      9.76 o 
  -9   0   8       46.94       54.75     11.62 o 
  -8   0   8      192.78      184.78     16.80 o 
  -7   0   8       69.29       61.83     10.57 o 
  -6   0   8      279.60      269.86     16.38 o 
  -5   0   8       45.61       32.01      7.57 o 
  -4   0   8     1735.10     2080.35     36.17 o 
  -3   0   8      319.06      374.62     14.02 o 
  -2   0   8      128.36       97.25      7.43 o 
  -1   0   8       10.52       14.08      3.32 o 
   0   0   8      542.46      553.62     11.96 o 
   1   0   8     1495.87     1615.75     27.44 o 
   2   0   8      346.99      328.87     13.79 o 
   3   0   8       89.76      120.02     10.16 o 
   4   0   8       47.98       65.06     10.32 o 
   5   0   8        0.72        8.96      8.33 o 
   6   0   8       27.89       24.90      8.09 o 
   7   0   8        8.23        8.31      7.25 o 
   8   0   8       49.79       49.97     10.40 o 
   9   0   8       14.26       13.66      8.89 o 
  10   0   8        0.02        7.71      7.71 o 
  11   0   8        0.09        9.78      5.71 o 
 -11   1   8       11.31        4.71      8.95 o 
 -10   1   8       36.42       44.97     10.50 o 
  -9   1   8      142.30      168.82     16.53 o 
  -8   1   8       30.51       21.24      8.03 o 
  -7   1   8       98.17       83.04     11.27 o 
  -6   1   8      113.53      109.24     11.58 o 
  -5   1   8       95.37       76.68      8.27 o 
  -4   1   8     1704.63     1587.20     26.47 o 
  -3   1   8      925.49      907.67     22.27 o 
  -2   1   8      376.99      400.03     13.88 o 
  -1   1   8     1313.61     1251.66     23.30 o 
   0   1   8      248.75      284.74     16.80 o 
   1   1   8      318.26      254.96     11.80 o 
   2   1   8      335.91      357.00     14.33 o 
   3   1   8      113.51       97.14      9.03 o 
   4   1   8       23.53       26.18      7.19 o 
   5   1   8      384.16      327.41     18.03 o 
   6   1   8      372.24      405.90     20.91 o 
   7   1   8       59.09       61.08     10.53 o 
   8   1   8       37.71       46.10     10.64 o 
   9   1   8       21.77       27.99      8.46 o 
  10   1   8        4.44        8.12      8.12 o 
  11   1   8        3.11        0.00      7.37 o 
 -11   2   8       10.00        1.04      8.70 o 
 -10   2   8        2.37       17.18      6.29 o 
  -9   2   8       20.82        3.25     10.24 o 
  -8   2   8       43.90       46.13     10.34 o 
  -7   2   8      103.58      115.70     13.20 o 
  -6   2   8       54.92       51.63      9.42 o 
  -5   2   8       82.96       76.28      9.45 o 
  -4   2   8       72.09       74.42      8.84 o 
  -3   2   8      440.83      428.55     14.07 o 
  -2   2   8       72.71       81.40      7.32 o 
  -1   2   8      166.25      134.87      9.06 o 
   0   2   8      149.98      135.89      7.16 o 
   1   2   8     1629.89     1753.87     31.55 o 
   2   2   8       63.54       78.04      8.21 o 
   3   2   8      137.26      116.34     11.38 o 
   4   2   8     1016.21     1106.68     30.05 o 
   5   2   8       27.17       21.86      8.08 o 
   6   2   8       43.63       48.58     10.25 o 
   7   2   8       26.34       15.60      8.45 o 
   8   2   8        0.13        5.13      7.70 o 
   9   2   8        1.88        5.24      6.33 o 
  10   2   8        0.10        2.92      7.38 o 
 -11   3   8       10.10       16.13      6.63 o 
 -10   3   8        9.34        9.08      8.40 o 
  -9   3   8       25.49        6.33      9.95 o 
  -8   3   8        3.89        5.20      7.56 o 
  -7   3   8        1.03       10.83      8.22 o 
  -6   3   8      292.18      310.52     19.36 o 
  -5   3   8       45.21       43.33     10.17 o 
  -4   3   8      122.30      133.31     12.40 o 
  -3   3   8       49.69       71.86      9.13 o 
  -2   3   8      383.56      409.77     17.90 o 
  -1   3   8       13.16       27.93      7.02 o 
   0   3   8      211.74      226.57     15.20 o 
   1   3   8      160.56      133.16     11.39 o 
   2   3   8       94.50      130.68     10.35 o 
   3   3   8      116.15      116.90     11.09 o 
   4   3   8        8.47        5.37      6.74 o 
   5   3   8       91.05      106.89     11.80 o 
   6   3   8       39.71       48.13     11.62 o 
   7   3   8       14.44        2.07      8.02 o 
   8   3   8        1.10        8.28      8.28 o 
   9   3   8        1.33        1.83      5.43 o 
  10   3   8        0.39        7.05      7.05 o 
 -10   4   8        8.52       10.94      7.11 o 
  -9   4   8       19.73       19.34      9.71 o 
  -8   4   8       28.36       25.54      9.00 o 
  -7   4   8       89.67       60.39     13.62 o 
  -6   4   8      286.00      357.87     22.71 o 
  -5   4   8       11.13        9.63      8.98 o 
  -4   4   8       44.23       67.23     11.49 o 
  -3   4   8       78.57      100.77     10.79 o 
  -2   4   8       14.14       28.88      7.76 o 
  -1   4   8       38.68       27.19      5.22 o 
   0   4   8      101.02      138.88     15.93 o 
   1   4   8       22.10       19.37      9.14 o 
   2   4   8        7.58        3.32      7.91 o 
   3   4   8       93.92       90.16     12.80 o 
   4   4   8       10.89       20.03      7.07 o 
   5   4   8      127.78      127.69     14.40 o 
   6   4   8        5.95       10.06     10.06 o 
   7   4   8       13.39        5.15      8.66 o 
   8   4   8       10.91        9.02      7.95 o 
   9   4   8        3.86        6.70      6.70 o 
  -8   5   8        6.89        4.05      8.57 o 
  -7   5   8       20.50       28.22     11.35 o 
  -6   5   8       19.68       15.48      9.10 o 
  -5   5   8        5.58       10.22     10.22 o 
  -4   5   8       42.48       54.51     12.48 o 
  -3   5   8       60.99       89.19     12.47 o 
  -2   5   8        7.22        2.89      7.90 o 
  -1   5   8        1.99        9.36      6.37 o 
   0   5   8        0.71        4.34      6.03 o 
   1   5   8       12.04        1.09      8.12 o 
   2   5   8      110.26      121.94     17.06 o 
   3   5   8       27.60       41.49     10.40 o 
   4   5   8       12.19       17.28      9.46 o 
   5   5   8       90.45      101.83     14.06 o 
   6   5   8       11.34        0.00      9.92 o 
   7   5   8       10.88       13.68      7.34 o 
  -6   6   8        0.26        6.34      8.56 o 
  -5   6   8       31.87       19.90      9.42 o 
  -4   6   8       24.11        2.23     10.73 o 
  -3   6   8       16.82       23.04      6.84 o 
  -2   6   8        4.80        6.36      9.76 o 
  -1   6   8       30.09       27.29      7.12 o 
   0   6   8        4.74        5.43      5.83 o 
   1   6   8        7.36        9.17     11.13 o 
   2   6   8        3.11       16.44      8.73 o 
   3   6   8       18.46        7.91      7.03 o 
   4   6   8        7.42        1.91      6.75 o 
   5   6   8        2.97        0.00      7.23 o 
  -2   7   8        3.57        6.95      7.74 o 
  -1   7   8        3.40        3.90      7.70 o 
   0   7   8       19.20       21.50      7.40 o 
   1   7   8        8.13        8.86      8.86 o 
 -11   0   9        0.57        5.84      6.99 o 
 -10   0   9        1.17       22.41      8.81 o 
  -9   0   9      148.52      113.36     16.04 o 
  -8   0   9       48.73       50.20     11.09 o 
  -7   0   9      107.51      122.41     12.05 o 
  -6   0   9        2.10        3.16      5.59 o 
  -5   0   9       35.59       45.79      8.01 o 
  -4   0   9      651.23      646.06     21.05 o 
  -3   0   9        0.76        4.04      4.88 o 
  -2   0   9     1509.74     1543.97     27.19 o 
  -1   0   9      142.45      146.77      8.98 o 
   0   0   9       10.91       10.45     10.45 o 
   1   0   9      847.80      993.49     22.97 o 
   2   0   9        1.26        0.00      5.53 o 
   3   0   9      319.04      375.99     17.03 o 
   4   0   9        7.10        2.97      5.61 o 
   5   0   9      491.43      469.38     23.34 o 
   6   0   9        8.86        4.80      8.82 o 
   7   0   9        0.87        8.53      7.02 o 
   8   0   9       36.41       41.85     12.73 o 
   9   0   9       38.67       35.50     12.05 o 
  10   0   9        1.08       17.45      7.40 o 
 -11   1   9       11.10       18.53      8.77 o 
 -10   1   9       11.86        5.83     11.01 o 
  -9   1   9       30.77       41.45     12.04 o 
  -8   1   9      229.54      222.33     14.51 o 
  -7   1   9      398.94      455.03     23.03 o 
  -6   1   9       35.35       40.76      8.58 o 
  -5   1   9       12.76       24.72      7.58 o 
  -4   1   9      506.15      528.54     19.27 o 
  -3   1   9     1054.39     1233.16     27.06 o 
  -2   1   9      924.70     1047.56     23.44 o 
  -1   1   9        5.81       14.85      4.48 o 
   0   1   9       31.01       13.97     18.88 o 
   1   1   9      420.67      419.40     15.22 o 
   2   1   9      260.69      207.12     12.72 o 
   3   1   9       45.12       39.32      6.92 o 
   4   1   9      243.50      207.35     14.27 o 
   5   1   9      224.94      217.32     14.92 o 
   6   1   9       70.25       61.23     11.68 o 
   7   1   9       11.52        2.06      9.88 o 
   8   1   9        2.30        4.26      7.24 o 
   9   1   9        3.64        9.75      6.73 o 
  10   1   9        0.57        5.08      6.05 o 
 -11   2   9       15.12       15.05      8.32 o 
 -10   2   9        5.95        2.20      8.06 o 
  -9   2   9        3.25        2.10      7.66 o 
  -8   2   9      129.39      138.12     15.54 o 
  -7   2   9      156.50      150.90     14.93 o 
  -6   2   9      168.84      189.97     14.62 o 
  -5   2   9      315.71      361.73     18.51 o 
  -4   2   9      175.21      200.75     13.60 o 
  -3   2   9      247.25      244.16     13.08 o 
  -2   2   9      887.51      980.99     24.77 o 
  -1   2   9      541.99      536.46     18.24 o 
   0   2   9      341.33      340.52      9.03 o 
   1   2   9      371.94      411.98     16.61 o 
   2   2   9       43.85       32.86      6.28 o 
   3   2   9      163.73      155.87     11.39 o 
   4   2   9      259.59      255.78     15.89 o 
   5   2   9      135.41      101.69     12.32 o 
   6   2   9       59.68       73.22     11.51 o 
   7   2   9       42.13       34.98      9.39 o 
   8   2   9        4.08        8.28      8.28 o 
   9   2   9        2.50        3.09      6.49 o 
  10   2   9        0.52        6.74      8.22 o 
 -10   3   9        6.60       16.13      8.06 o 
  -9   3   9        8.77        8.49      8.27 o 
  -8   3   9      105.02      115.01     14.13 o 
  -7   3   9      256.14      193.32     15.70 o 
  -6   3   9       71.84       72.87     10.90 o 
  -5   3   9       44.10       40.39      8.93 o 
  -4   3   9       25.65       16.69      6.30 o 
  -3   3   9       40.40       32.60      8.85 o 
  -2   3   9        3.69       20.62      6.79 o 
  -1   3   9      259.61      264.92     14.07 o 
   0   3   9      597.10      609.20     15.93 o 
   1   3   9       70.39       52.89      9.16 o 
   2   3   9       53.04       46.71      8.06 o 
   3   3   9      115.43      104.37     11.73 o 
   4   3   9       59.21       75.11     10.54 o 
   5   3   9      107.06       96.39     14.30 o 
   6   3   9       17.29       20.28      9.38 o 
   7   3   9       17.57       14.36      9.21 o 
   8   3   9        0.30        3.17      8.30 o 
   9   3   9        0.11        8.90      7.02 o 
  -9   4   9       23.43       14.19      8.01 o 
  -8   4   9       11.82       21.32      8.78 o 
  -7   4   9       23.70       14.93     10.93 o 
  -6   4   9      327.64      348.65     22.48 o 
  -5   4   9       16.34        1.96      9.01 o 
  -4   4   9       42.46       21.83      8.63 o 
  -3   4   9       14.72       20.49      8.89 o 
  -2   4   9      144.78      126.56     13.57 o 
  -1   4   9      143.09      116.05      5.37 o 
   0   4   9       82.32       77.75     27.29 o 
   1   4   9       47.37       43.64     11.11 o 
   2   4   9       15.53       11.96      6.44 o 
   3   4   9      364.62      421.88     21.73 o 
   4   4   9      110.38      106.55     12.60 o 
   5   4   9        0.40        8.68      9.03 o 
   6   4   9       55.86       51.03     11.28 o 
   7   4   9        7.81        5.14      9.10 o 
   8   4   9        2.65        0.00      7.32 o 
  -8   5   9        4.78       11.15      6.91 o 
  -7   5   9       10.37       16.22     10.07 o 
  -6   5   9        9.52       13.22     10.10 o 
  -5   5   9      165.70      191.26     17.72 o 
  -4   5   9        0.97        9.97      9.97 o 
  -3   5   9       47.35       69.46     11.10 o 
  -2   5   9       17.56       10.62      9.14 o 
  -1   5   9       21.38       24.99      8.95 o 
   0   5   9       95.99      125.21     16.61 o 
   1   5   9       25.17       21.12      6.24 o 
   2   5   9       24.19       20.36     10.99 o 
   3   5   9       22.24       14.59      8.51 o 
   4   5   9        3.44        0.99      7.88 o 
   5   5   9        2.38        2.01      6.85 o 
   6   5   9        0.95        0.00      8.57 o 
   7   5   9        8.11        6.81      6.81 o 
  -6   6   9       15.14       13.49      8.94 o 
  -5   6   9        4.93        9.73     10.75 o 
  -4   6   9       12.57       26.23      9.28 o 
  -3   6   9       11.58        3.20      7.27 o 
  -2   6   9        7.75        9.68      9.68 o 
  -1   6   9        9.95       12.60      7.62 o 
   0   6   9       11.40        1.00      7.63 o 
   1   6   9       14.02       26.29      7.35 o 
   2   6   9        1.39       14.18      8.08 o 
   3   6   9       19.39        9.03      6.77 o 
   4   6   9       11.64        7.61      7.96 o 
   5   6   9        1.95        8.31      8.63 o 
  -1   7   9        3.88        8.93      8.93 o 
   0   7   9       24.77       29.40      6.30 o 
 -11   0  10        0.45       10.53     10.53 o 
 -10   0  10        2.04        5.75     10.25 o 
  -9   0  10       14.13       14.38      9.40 o 
  -8   0  10      291.86      266.97     19.80 o 
  -7   0  10       65.94       70.72     10.21 o 
  -6   0  10       15.91       24.83      7.70 o 
  -5   0  10      320.34      335.24     16.86 o 
  -4   0  10      102.19       82.57      9.92 o 
  -3   0  10     2452.31     2606.18     40.02 o 
  -2   0  10      710.06      711.61     19.94 o 
  -1   0  10        8.03        2.85      4.62 o 
   0   0  10       11.93       11.82      3.36 o 
   1   0  10      125.28      139.18     10.44 o 
   2   0  10        0.00        0.59      5.09 o 
   3   0  10      425.13      455.74     22.38 o 
   4   0  10      216.15      218.88     15.55 o 
   5   0  10      148.48      170.87     14.18 o 
   6   0  10       66.97       83.03     12.89 o 
   7   0  10       35.40       19.61      7.95 o 
   8   0  10        0.04        9.99      9.99 o 
   9   0  10       11.21        6.92      9.70 o 
  10   0  10        1.27       11.79      8.67 o 
 -11   1  10        1.17       11.33      6.63 o 
 -10   1  10        0.05        2.34      9.13 o 
  -9   1  10      128.15      122.62     15.18 o 
  -8   1  10        1.30        0.99      6.61 o 
  -7   1  10       56.52       66.68     12.17 o 
  -6   1  10       79.14      103.56     12.01 o 
  -5   1  10       76.23       55.52      9.28 o 
  -4   1  10      233.39      192.01     13.14 o 
  -3   1  10       50.40       54.04      7.55 o 
  -2   1  10      298.74      326.97     13.96 o 
  -1   1  10       95.40       76.86      7.90 o 
   0   1  10      448.27      424.43     30.63 o 
   1   1  10      182.52      225.16     12.37 o 
   2   1  10      209.56      196.39     12.04 o 
   3   1  10      395.04      333.72     16.53 o 
   4   1  10      297.95      332.73     17.37 o 
   5   1  10       47.20       54.14      9.28 o 
   6   1  10       88.55      128.48     14.14 o 
   7   1  10       14.66       22.65      7.86 o 
   8   1  10        6.00        5.45      9.63 o 
   9   1  10        1.62       19.48      7.54 o 
  10   1  10        3.17        6.06      7.74 o 
 -11   2  10        8.51        9.86      7.17 o 
 -10   2  10       28.57       23.56      9.73 o 
  -9   2  10       25.18       13.99     10.22 o 
  -8   2  10       21.01       23.73      9.39 o 
  -7   2  10       80.62       59.10     12.28 o 
  -6   2  10      252.84      296.78     18.52 o 
  -5   2  10       31.46       34.44      6.89 o 
  -4   2  10      351.67      338.23     17.45 o 
  -3   2  10      129.07      129.93     11.32 o 
  -2   2  10      152.29      191.59     12.01 o 
  -1   2  10      110.91      115.12     10.70 o 
   0   2  10      105.78      117.86      8.42 o 
   1   2  10        5.82        3.56      4.62 o 
   2   2  10       80.81       92.18     10.92 o 
   3   2  10      320.22      312.47     16.44 o 
   4   2  10        5.55        0.00      6.14 o 
   5   2  10       56.82       50.26     10.98 o 
   6   2  10      255.34      285.99     18.80 o 
   7   2  10       28.49       25.63     10.02 o 
   8   2  10        5.81        3.17      8.81 o 
   9   2  10        6.67        0.00      7.19 o 
  10   2  10        3.91        4.66      6.82 o 
 -10   3  10        0.32        0.00      5.43 o 
  -9   3  10        8.60       12.73      9.66 o 
  -8   3  10       24.97       16.86      9.82 o 
  -7   3  10      117.34       89.05     13.49 o 
  -6   3  10      376.69      377.41     22.97 o 
  -5   3  10       21.21       17.35      9.54 o 
  -4   3  10       86.18       98.57     11.90 o 
  -3   3  10       31.62       20.26      7.82 o 
  -2   3  10      126.44      130.62     11.38 o 
  -1   3  10        6.55        8.71      7.04 o 
   0   3  10       46.88       59.70      8.19 o 
   1   3  10       28.89       30.46      7.32 o 
   2   3  10       10.12       10.34      6.85 o 
   3   3  10      335.49      415.74     21.22 o 
   4   3  10       46.29       44.45      8.18 o 
   5   3  10      151.20      166.06     14.74 o 
   6   3  10        2.58        5.94      6.45 o 
   7   3  10        4.90       19.75      8.10 o 
   8   3  10        1.43        1.07      7.75 o 
   9   3  10        0.53       11.68      6.74 o 
  -9   4  10       13.91       25.16      7.44 o 
  -8   4  10        9.29        6.43      9.04 o 
  -7   4  10       93.78       96.47     14.69 o 
  -6   4  10      275.63      340.54     22.16 o 
  -5   4  10       24.42       32.61     11.47 o 
  -4   4  10       45.93       43.64     11.36 o 
  -3   4  10       45.77       43.65     10.08 o 
  -2   4  10       70.99      104.19     12.52 o 
  -1   4  10       65.30       49.93      7.69 o 
   0   4  10       38.93       41.11      7.15 o 
   1   4  10       20.41       36.80      9.26 o 
   2   4  10       41.80       27.70      9.54 o 
   3   4  10       78.60       72.75     11.80 o 
   4   4  10       35.24       32.74     10.68 o 
   5   4  10       10.21        6.00      8.36 o 
   6   4  10       35.87       47.48     11.53 o 
   7   4  10        3.57        1.04      7.60 o 
   8   4  10        0.09        7.76      7.76 o 
  -8   5  10        3.57        4.02      8.94 o 
  -7   5  10       10.11        5.37     10.73 o 
  -6   5  10        5.20       18.65      5.88 o 
  -5   5  10       10.01       23.83      9.76 o 
  -4   5  10       44.34       53.58     11.32 o 
  -3   5  10       52.16       56.61     10.86 o 
  -2   5  10       15.17       15.69      6.69 o 
  -1   5  10      127.84      108.80     14.54 o 
   0   5  10        5.46       11.12      5.38 o 
   1   5  10       21.88        6.37      8.19 o 
   2   5  10      123.15      153.24     15.19 o 
   3   5  10        2.62        2.98      9.96 o 
   4   5  10       40.43       21.03     10.84 o 
   5   5  10        3.60        9.18      9.18 o 
   6   5  10        1.67        9.07      7.63 o 
   7   5  10        3.73       11.36      7.68 o 
  -6   6  10        0.33       13.20      7.94 o 
  -5   6  10        5.08        3.15      7.95 o 
  -4   6  10        0.05       12.85      6.95 o 
  -3   6  10        9.72        1.06      8.58 o 
  -2   6  10       11.30        3.09      9.05 o 
  -1   6  10        2.55       17.80      7.65 o 
   0   6  10        3.01        3.58      6.02 o 
   1   6  10        5.55        5.58      8.66 o 
   2   6  10        5.94        0.00      7.94 o 
   3   6  10        6.59        6.07      7.80 o 
   4   6  10        8.09       11.43      7.42 o 
   5   6  10        0.58        0.00      7.43 o 
 -11   0  11        1.22        5.52      8.65 o 
 -10   0  11        0.69        1.08      7.31 o 
  -9   0  11        1.72        6.65      8.86 o 
  -8   0  11       12.14       14.32     10.36 o 
  -7   0  11       31.50       38.86      9.08 o 
  -6   0  11        8.71        5.81      6.37 o 
  -5   0  11        1.18        0.00      4.85 o 
  -4   0  11     1893.60     1838.77     37.65 o 
  -3   0  11       50.22       64.28      9.32 o 
  -2   0  11      485.93      567.19     19.01 o 
  -1   0  11      798.80      982.24     23.80 o 
   0   0  11        6.91        4.23      4.23 o 
   1   0  11      525.19      531.52     19.54 o 
   2   0  11        1.67        0.00      4.50 o 
   3   0  11      416.41      446.16     21.46 o 
   4   0  11      310.15      279.69     18.77 o 
   5   0  11       10.41        9.45     10.06 o 
   6   0  11       37.76       22.92     10.33 o 
   7   0  11       43.52       43.58     10.43 o 
   8   0  11       11.44        4.67      9.19 o 
   9   0  11        6.44       20.52      8.86 o 
  10   0  11        9.81        3.14      8.28 o 
 -11   1  11        0.49        2.25      7.78 o 
 -10   1  11       44.74       58.69     11.11 o 
  -9   1  11       73.47       85.70     12.23 o 
  -8   1  11       30.51       23.30      9.29 o 
  -7   1  11       12.42       10.65      8.81 o 
  -6   1  11       68.52      102.37     11.97 o 
  -5   1  11       80.21       67.79      5.62 o 
  -4   1  11       36.91       34.69      7.00 o 
  -3   1  11      501.76      499.49     18.65 o 
  -2   1  11      688.66      824.83     23.01 o 
  -1   1  11       25.81       25.84      6.04 o 
   0   1  11     1005.44      982.05     41.59 o 
   1   1  11       14.50       12.60      6.36 o 
   2   1  11      201.91      217.89     13.49 o 
   3   1  11       56.26       60.56      9.36 o 
   4   1  11       58.66       45.86      7.52 o 
   5   1  11      252.61      240.90     17.96 o 
   6   1  11        0.58       10.69      6.66 o 
   7   1  11       44.78       54.76     11.22 o 
   8   1  11       12.74       15.32      7.79 o 
   9   1  11        0.09        0.00      7.47 o 
  10   1  11        8.86       21.52      6.17 o 
 -11   2  11        1.28        0.96      7.17 o 
 -10   2  11       22.93       25.46      8.63 o 
  -9   2  11       27.27       39.95     10.97 o 
  -8   2  11        4.45        3.09      7.84 o 
  -7   2  11       30.74       35.04     11.50 o 
  -6   2  11      296.75      292.98     19.52 o 
  -5   2  11      216.94      212.32     15.35 o 
  -4   2  11       41.30       55.14      8.60 o 
  -3   2  11       87.65       82.98      9.44 o 
  -2   2  11      244.11      253.09     14.29 o 
  -1   2  11       32.75       46.20      8.23 o 
   0   2  11      130.31      102.17      7.39 o 
   1   2  11        6.62       11.51      5.82 o 
   2   2  11      241.44      213.61     14.70 o 
   3   2  11      289.91      315.56     17.24 o 
   4   2  11      103.66      127.63     12.62 o 
   5   2  11      104.21       78.53     12.54 o 
   6   2  11       17.01       11.72      8.60 o 
   7   2  11        6.50        5.24      6.74 o 
   8   2  11       19.22       18.17      9.03 o 
   9   2  11        0.46        3.06      8.09 o 
 -10   3  11        4.85        6.91      7.99 o 
  -9   3  11       15.70       23.17      8.79 o 
  -8   3  11        6.93       10.61      8.82 o 
  -7   3  11       96.35      105.59     16.36 o 
  -6   3  11      138.25      157.01     16.72 o 
  -5   3  11      111.10      144.24     14.20 o 
  -4   3  11      159.76      163.57     14.46 o 
  -3   3  11       71.69       89.32      9.99 o 
  -2   3  11       58.99       74.08     10.17 o 
  -1   3  11       26.45       12.11      7.99 o 
   0   3  11        6.47        9.76      4.99 o 
   1   3  11       80.88       84.10      9.83 o 
   2   3  11      229.50      236.84     16.37 o 
   3   3  11       89.67       98.30     11.82 o 
   4   3  11       14.27       15.77      7.07 o 
   5   3  11       50.44       52.23     11.90 o 
   6   3  11        4.58        3.05      8.79 o 
   7   3  11       28.75       15.85     10.11 o 
   8   3  11        3.82        5.24      7.08 o 
   9   3  11        2.41        9.58      7.62 o 
  -9   4  11        3.46        3.02      7.84 o 
  -8   4  11        8.48        1.06      8.91 o 
  -7   4  11       27.47       23.59      8.99 o 
  -6   4  11       18.10       21.98     10.38 o 
  -5   4  11      260.92      244.39     19.39 o 
  -4   4  11       70.18       50.13     11.32 o 
  -3   4  11       68.95       93.98     11.24 o 
  -2   4  11       26.78       44.07      9.82 o 
  -1   4  11      126.81      104.23      7.55 o 
   0   4  11       50.83       61.57      7.37 o 
   1   4  11       29.00       51.76      9.95 o 
   2   4  11      230.54      204.61     16.03 o 
   3   4  11      173.85      172.98     14.51 o 
   4   4  11       26.55       39.65      8.84 o 
   5   4  11        8.09        0.00      7.43 o 
   6   4  11       10.05        1.00      9.17 o 
   7   4  11        7.50        7.25      8.86 o 
   8   4  11       35.60       39.54      9.99 o 
  -8   5  11       20.84       14.59      9.70 o 
  -7   5  11       16.50       23.22     10.26 o 
  -6   5  11        2.37        6.46      7.99 o 
  -5   5  11       28.06       30.17     10.05 o 
  -4   5  11       11.02        6.27      7.22 o 
  -3   5  11        8.60        5.12      7.50 o 
  -2   5  11       21.00       22.80     10.86 o 
  -1   5  11      116.32       99.79     13.37 o 
   0   5  11      126.18      144.01     12.00 o 
   1   5  11        5.22        3.17      7.10 o 
   2   5  11       11.59        7.39      8.60 o 
   3   5  11       10.72       27.63      9.51 o 
   4   5  11        5.78       12.17      7.90 o 
   5   5  11        2.94       11.16      7.44 o 
   6   5  11        5.87        2.02      7.17 o 
  -5   6  11        2.44        1.03      8.04 o 
  -4   6  11        0.61        3.16      7.02 o 
  -3   6  11        8.36        4.16      7.91 o 
  -2   6  11        1.33        5.13      8.31 o 
  -1   6  11        7.28        3.14      8.57 o 
   0   6  11        5.32        7.70      5.74 o 
   1   6  11        0.46       15.45      7.84 o 
   2   6  11        7.45        7.52      9.17 o 
   3   6  11        2.71        2.99      7.56 o 
   4   6  11       15.47       26.46      9.69 o 
 -11   0  12        1.28        4.22      6.20 o 
 -10   0  12        0.29        2.18      7.79 o 
  -9   0  12      146.42      140.14     16.09 o 
  -8   0  12        5.73        0.00      7.58 o 
  -7   0  12       85.81       71.93     12.25 o 
  -6   0  12        0.00        6.46      6.46 o 
  -5   0  12       41.96       33.56      5.81 o 
  -4   0  12      877.15      813.66     21.75 o 
  -3   0  12     1313.66     1242.61     31.60 o 
  -2   0  12       24.47       16.86      6.55 o 
  -1   0  12      630.71      695.68     21.90 o 
   0   0  12      431.22      379.59     12.33 o 
   1   0  12      301.33      223.10     14.09 o 
   2   0  12        2.10        5.86      5.86 o 
   3   0  12       44.53       39.67      9.79 o 
   4   0  12        0.08        2.62      7.41 o 
   5   0  12       58.99       86.64     11.99 o 
   6   0  12       11.74       27.97      9.28 o 
   7   0  12       14.39       23.92      7.64 o 
   8   0  12        0.83        9.66      9.66 o 
   9   0  12        2.82       10.12      7.01 o 
  10   0  12        0.52       13.07      5.60 o 
 -11   1  12        0.96        9.18      9.18 o 
 -10   1  12       18.28       19.27     10.73 o 
  -9   1  12      134.33      126.36     16.02 o 
  -8   1  12       28.01       11.71      6.82 o 
  -7   1  12       26.78       47.50      9.13 o 
  -6   1  12       24.95       20.53      7.50 o 
  -5   1  12      275.92      261.48     13.74 o 
  -4   1  12      441.92      420.23     17.17 o 
  -3   1  12      111.41      103.55      9.12 o 
  -2   1  12      300.22      249.44     14.67 o 
  -1   1  12      237.93      218.18     13.14 o 
   0   1  12      281.77      240.05     53.71 o 
   1   1  12      338.09      298.33     15.97 o 
   2   1  12      161.75      198.03     12.91 o 
   3   1  12       12.77       16.34      7.20 o 
   4   1  12       32.50       20.65      6.70 o 
   5   1  12       23.16       17.46      9.91 o 
   6   1  12      175.83      198.92     15.78 o 
   7   1  12       59.91       70.02     12.04 o 
   8   1  12        7.38        9.94      6.83 o 
   9   1  12       12.18        5.28      8.90 o 
  10   1  12        0.19        5.69      7.67 o 
 -11   2  12        0.87       15.12      6.45 o 
 -10   2  12       12.72        9.46      6.00 o 
  -9   2  12       21.63       33.40      9.20 o 
  -8   2  12       10.35       21.11      8.34 o 
  -7   2  12      123.65      126.47     14.40 o 
  -6   2  12      205.03      211.69     16.00 o 
  -5   2  12      485.01      518.70     23.35 o 
  -4   2  12       57.35       50.77      7.80 o 
  -3   2  12       37.31       16.62      7.40 o 
  -2   2  12       72.21       90.10     10.69 o 
  -1   2  12      257.05      238.45     14.68 o 
   0   2  12       94.57      111.93      9.18 o 
   1   2  12       11.50       11.69      5.05 o 
   2   2  12      285.11      276.10     14.92 o 
   3   2  12       52.79       56.67     10.13 o 
   4   2  12       79.89       93.48     11.32 o 
   5   2  12       91.46       85.75     12.35 o 
   6   2  12      139.12      169.63     15.43 o 
   7   2  12        8.14       13.79      7.92 o 
   8   2  12        4.25       11.71      7.29 o 
   9   2  12        7.16        9.11      7.23 o 
 -10   3  12        2.68        3.85      6.56 o 
  -9   3  12       35.47       33.42     10.31 o 
  -8   3  12        5.04        5.36      9.31 o 
  -7   3  12       24.57       16.56      8.72 o 
  -6   3  12       82.32       75.62     12.49 o 
  -5   3  12      123.30      145.47     14.83 o 
  -4   3  12      344.51      419.06     21.48 o 
  -3   3  12      128.03      145.18     13.56 o 
  -2   3  12        0.29        9.94      6.75 o 
  -1   3  12       37.24       57.62      8.66 o 
   0   3  12       79.84       72.53      7.13 o 
   1   3  12        7.64       12.04      6.75 o 
   2   3  12       41.29       36.39      8.45 o 
   3   3  12        8.03       11.21      7.39 o 
   4   3  12       14.39       25.69      7.30 o 
   5   3  12       37.91       46.17      9.30 o 
   6   3  12       18.81       10.31      8.27 o 
   7   3  12       56.63       67.89     11.83 o 
   8   3  12        0.20        3.06      8.96 o 
   9   3  12        4.04        7.41      7.41 o 
  -9   4  12        0.37       11.66      6.31 o 
  -8   4  12       19.33       20.94      8.63 o 
  -7   4  12       65.79       68.49     12.50 o 
  -6   4  12       34.31       52.69     12.18 o 
  -5   4  12       15.01        5.09      9.68 o 
  -4   4  12      154.13      172.33     16.38 o 
  -3   4  12       22.79       22.97     10.11 o 
  -2   4  12      123.02      159.74     13.49 o 
  -1   4  12      237.03      179.98      8.27 o 
   0   4  12        5.14        1.79      5.70 o 
   1   4  12       68.48       71.21     13.07 o 
   2   4  12      122.40       89.89     11.67 o 
   3   4  12       14.25        9.65     11.00 o 
   4   4  12        7.23       11.95      6.03 o 
   5   4  12       20.94       24.75      9.47 o 
   6   4  12       21.60       10.53      9.13 o 
   7   4  12        1.31       12.28      7.54 o 
  -7   5  12        6.70        0.00      8.40 o 
  -6   5  12       33.07       26.76      9.90 o 
  -5   5  12        2.64        0.00      7.80 o 
  -4   5  12       20.10       31.42      8.83 o 
  -3   5  12        2.81        5.10      8.58 o 
  -2   5  12       38.19       35.04     10.40 o 
  -1   5  12        4.49       10.14      8.46 o 
   0   5  12       24.98        6.31      7.78 o 
   1   5  12       19.94       16.08      5.52 o 
   2   5  12       12.85       14.86      7.43 o 
   3   5  12        4.05       20.74      8.87 o 
   4   5  12        0.65        3.13      8.13 o 
   5   5  12        2.33        7.49      7.49 o 
   6   5  12        2.12        0.97      7.98 o 
  -5   6  12       17.92       13.95      8.20 o 
  -4   6  12        0.58        7.12      6.65 o 
  -3   6  12        3.62        3.09      7.24 o 
  -2   6  12       22.15       16.21      8.45 o 
  -1   6  12        7.43        6.12      7.93 o 
   0   6  12        6.08        5.84      6.46 o 
   1   6  12        5.92        8.67      8.47 o 
   2   6  12       17.31       11.55      9.20 o 
   3   6  12       12.76        3.93      6.52 o 
 -11   0  13        0.90        1.02      7.92 o 
 -10   0  13        0.44        1.21      5.76 o 
  -9   0  13       11.06        6.40      9.18 o 
  -8   0  13       27.68       17.57      9.68 o 
  -7   0  13       21.90        4.86      8.77 o 
  -6   0  13       44.91       50.07     11.37 o 
  -5   0  13       29.97       36.86      7.88 o 
  -4   0  13      122.51      117.10     11.42 o 
  -3   0  13      942.42      912.10     27.78 o 
  -2   0  13       57.97       83.84     10.15 o 
  -1   0  13       16.37       22.60      7.21 o 
   0   0  13      301.18      339.60     17.92 o 
   1   0  13       11.92        9.15      6.34 o 
   2   0  13       44.24       53.43     11.75 o 
   3   0  13       94.79      121.52     13.29 o 
   4   0  13       28.81       45.14     11.51 o 
   5   0  13        1.39        0.00      8.35 o 
   6   0  13      127.90      133.01     15.56 o 
   7   0  13        8.22        5.78      9.77 o 
   8   0  13        2.41        8.43      8.43 o 
   9   0  13       12.82        6.63      7.67 o 
 -11   1  13        1.21        6.19      8.41 o 
 -10   1  13        9.60       18.94      8.08 o 
  -9   1  13        4.93       11.32      7.59 o 
  -8   1  13       16.52       13.08      8.01 o 
  -7   1  13       71.99       76.13     13.31 o 
  -6   1  13       50.33       53.83     10.54 o 
  -5   1  13      321.60      335.48     19.72 o 
  -4   1  13      217.35      199.72     15.55 o 
  -3   1  13        0.17        0.00      4.18 o 
  -2   1  13      173.27      157.45     12.29 o 
  -1   1  13      260.00      275.14     15.15 o 
   0   1  13      176.22      185.95     65.53 o 
   1   1  13       14.14       19.19      6.44 o 
   2   1  13       83.86       78.37      9.79 o 
   3   1  13      145.57      142.66     13.18 o 
   4   1  13      105.08      119.39     13.23 o 
   5   1  13      117.77      125.35     15.66 o 
   6   1  13       16.91       21.88      9.72 o 
   7   1  13        4.23        6.64     10.33 o 
   8   1  13        4.00        4.07      7.37 o 
   9   1  13        5.86       12.54      6.76 o 
 -10   2  13        2.84        4.10      7.73 o 
  -9   2  13        6.43        7.57      8.02 o 
  -8   2  13       14.12       10.63      8.53 o 
  -7   2  13       46.90       53.73      9.63 o 
  -6   2  13       98.29      101.03     13.04 o 
  -5   2  13      330.44      362.80     20.55 o 
  -4   2  13      202.92      210.65     15.45 o 
  -3   2  13      159.28      131.22     11.46 o 
  -2   2  13        9.92       13.34      5.96 o 
  -1   2  13       79.56       78.50      8.89 o 
   0   2  13        3.42        6.03      3.83 o 
   1   2  13      132.32      124.06     12.23 o 
   2   2  13      113.58       90.67     11.51 o 
   3   2  13       64.66       60.23     10.80 o 
   4   2  13       32.14       27.72      9.06 o 
   5   2  13       10.52       17.44      9.24 o 
   6   2  13       30.20       38.41     11.12 o 
   7   2  13       12.42       18.27      7.83 o 
   8   2  13        8.82       10.61      8.05 o 
   9   2  13        1.12        8.85      6.10 o 
 -10   3  13        5.32        5.68      6.93 o 
  -9   3  13        0.50       12.35      6.73 o 
  -8   3  13        2.58       12.79      8.27 o 
  -7   3  13       63.26       76.45     11.20 o 
  -6   3  13      234.72      252.14     18.86 o 
  -5   3  13      365.88      334.80     22.60 o 
  -4   3  13       77.66       72.08     11.93 o 
  -3   3  13      149.02      133.69     14.28 o 
  -2   3  13      156.97      150.74     12.87 o 
  -1   3  13       79.21       73.54     11.73 o 
   0   3  13       44.49       39.71      6.11 o 
   1   3  13       38.16       26.13      9.72 o 
   2   3  13        3.09        5.18      8.28 o 
   3   3  13       24.56       12.70      9.27 o 
   4   3  13       11.15        4.75      7.88 o 
   5   3  13        2.71        6.11      6.98 o 
   6   3  13       22.85       18.96     10.30 o 
   7   3  13       51.58       36.10     11.85 o 
   8   3  13       21.79       21.26      9.08 o 
  -9   4  13       19.25       23.70      6.60 o 
  -8   4  13        1.79       10.36      7.39 o 
  -7   4  13       20.90        7.47      9.77 o 
  -6   4  13       20.46       18.97      8.90 o 
  -5   4  13       15.21       23.49      8.96 o 
  -4   4  13      136.70      112.62     12.99 o 
  -3   4  13       21.89       29.12      9.21 o 
  -2   4  13       81.56      102.21     14.21 o 
  -1   4  13       33.12       31.80      8.55 o 
   0   4  13       95.35       82.96     12.48 o 
   1   4  13       18.71       37.01      9.98 o 
   2   4  13       49.89       57.94     11.99 o 
   3   4  13       84.56       85.53     13.01 o 
   4   4  13        1.63        7.09      7.90 o 
   5   4  13       30.87       41.72     11.01 o 
   6   4  13       13.79        3.12      8.29 o 
   7   4  13       11.32       10.10      9.20 o 
  -7   5  13       29.78       43.12      9.24 o 
  -6   5  13        4.90        7.34      7.74 o 
  -5   5  13        1.77        5.24      8.13 o 
  -4   5  13        6.04        4.20      8.29 o 
  -3   5  13       28.35       26.48     10.11 o 
  -2   5  13       12.41       19.20      7.50 o 
  -1   5  13       30.53       44.87     10.44 o 
   0   5  13       12.90       18.51      6.46 o 
   1   5  13        1.66        3.19      6.63 o 
   2   5  13       16.40        6.38      9.69 o 
   3   5  13        6.15        1.08      9.57 o 
   4   5  13       31.30       26.63      9.88 o 
   5   5  13        8.71       13.05      7.83 o 
   6   5  13        1.48        2.82      6.38 o 
  -5   6  13        6.56        4.79      6.69 o 
  -4   6  13        6.50        3.87      8.18 o 
  -3   6  13        2.36        2.92      6.11 o 
  -2   6  13        2.76        9.90      7.94 o 
  -1   6  13       10.66        0.96      8.21 o 
   0   6  13        1.40        4.18      5.28 o 
   1   6  13       10.70       11.45      9.12 o 
   2   6  13        2.65        7.09      8.19 o 
   3   6  13        8.30       10.53      7.00 o 
 -11   0  14        6.39        7.71      6.85 o 
 -10   0  14        0.98        6.26      6.26 o 
  -9   0  14       17.25       24.40      8.56 o 
  -8   0  14       25.44       24.78      9.76 o 
  -7   0  14        0.00        3.96      6.99 o 
  -6   0  14       46.58       65.63      9.57 o 
  -5   0  14       33.43       36.16      8.93 o 
  -4   0  14      875.18      920.15     29.90 o 
  -3   0  14      397.37      409.48     19.99 o 
  -2   0  14       12.02       20.22      6.56 o 
  -1   0  14      182.16      185.72     13.14 o 
   0   0  14        7.52        8.71      8.71 o 
   1   0  14      207.44      187.30     14.22 o 
   2   0  14       42.14       51.51     10.69 o 
   3   0  14        4.56        8.68      8.68 o 
   4   0  14        2.63        9.72      9.72 o 
   5   0  14       11.67       14.94     10.00 o 
   6   0  14       24.18       21.64      8.45 o 
   7   0  14       25.30        3.46      9.71 o 
   8   0  14        0.26        9.20      5.90 o 
   9   0  14        0.40        4.22      7.56 o 
 -11   1  14        2.96        0.96      6.94 o 
 -10   1  14        2.24        8.78      6.77 o 
  -9   1  14        7.51        1.08      8.30 o 
  -8   1  14       52.08       31.79     11.99 o 
  -7   1  14       24.93       33.28     10.64 o 
  -6   1  14       17.25        0.98      7.93 o 
  -5   1  14      111.90      117.10     13.64 o 
  -4   1  14      351.21      370.28     19.97 o 
  -3   1  14      133.34      113.88     12.22 o 
  -2   1  14       46.03       35.40      8.89 o 
  -1   1  14       32.95       33.48      7.82 o 
   0   1  14       52.65       28.10     48.18 o 
   1   1  14       91.98      112.85     11.13 o 
   2   1  14       14.70       15.06      5.80 o 
   3   1  14       21.45       21.35      8.46 o 
   4   1  14       52.74       40.71      9.42 o 
   5   1  14       78.19       72.33     13.53 o 
   6   1  14      111.13       98.58     14.01 o 
   7   1  14        4.49        4.44      9.50 o 
   8   1  14        0.73        6.60      7.59 o 
   9   1  14        9.29        5.05      8.62 o 
 -10   2  14       11.50       14.09      8.31 o 
  -9   2  14       15.03       11.76      8.62 o 
  -8   2  14       37.62       23.47      9.27 o 
  -7   2  14       70.55       52.69     10.59 o 
  -6   2  14       50.12       37.96     10.77 o 
  -5   2  14      433.45      488.55     23.69 o 
  -4   2  14       60.42       69.50      9.61 o 
  -3   2  14       66.95       73.71      9.39 o 
  -2   2  14       12.08        7.54      5.98 o 
  -1   2  14       42.14       47.00      9.29 o 
   0   2  14       40.89       31.68      8.27 o 
   1   2  14        5.58        9.94      9.94 o 
   2   2  14       15.62       12.42      7.13 o 
   3   2  14       10.97        2.62      7.22 o 
   4   2  14      174.45      183.96     17.34 o 
   5   2  14        1.90        2.05      7.69 o 
   6   2  14       20.43       27.51      9.13 o 
   7   2  14       34.13       22.78     10.76 o 
   8   2  14       24.86       42.02      9.47 o 
   9   2  14        0.83        2.80      6.75 o 
  -9   3  14        9.35       21.24      8.46 o 
  -8   3  14        2.91        7.43      8.09 o 
  -7   3  14        0.26        5.21      7.69 o 
  -6   3  14       27.47       27.37     10.16 o 
  -5   3  14      149.31      168.75     16.67 o 
  -4   3  14      388.51      404.21     21.68 o 
  -3   3  14       83.34       76.32     11.14 o 
  -2   3  14      185.89      192.81     14.59 o 
  -1   3  14      127.91      162.99     15.25 o 
   0   3  14       99.30       97.32     17.12 o 
   1   3  14       13.67        5.32      7.78 o 
   2   3  14       12.11        7.30      6.79 o 
   3   3  14       63.15       52.82     10.94 o 
   4   3  14       25.93       12.82     10.36 o 
   5   3  14       12.24       18.68      8.38 o 
   6   3  14       14.52       11.68      7.26 o 
   7   3  14       11.76        5.26      9.99 o 
   8   3  14        6.42        8.89      7.83 o 
  -8   4  14        7.65        3.01      8.36 o 
  -7   4  14       28.86       24.13     10.22 o 
  -6   4  14        1.53        8.38      7.02 o 
  -5   4  14        2.78       17.52      7.87 o 
  -4   4  14       82.90       87.32     13.52 o 
  -3   4  14        0.56        8.92      8.92 o 
  -2   4  14       75.01       99.30     13.01 o 
  -1   4  14       65.21       54.41      7.15 o 
   0   4  14        0.89        7.28      5.07 o 
   1   4  14       11.21        8.99      9.61 o 
   2   4  14       76.13       64.14     13.41 o 
   3   4  14        2.16       10.13      7.77 o 
   4   4  14        0.19        7.25      6.80 o 
   5   4  14       13.78       10.54      9.46 o 
   6   4  14        6.74        6.24      9.80 o 
   7   4  14       10.22        6.84      8.91 o 
  -7   5  14       27.80       17.37      9.19 o 
  -6   5  14       12.75        2.00      9.15 o 
  -5   5  14       22.26       14.48      9.27 o 
  -4   5  14       11.54        6.13     10.38 o 
  -3   5  14       12.35       10.17      7.78 o 
  -2   5  14       65.29       51.52     10.33 o 
  -1   5  14       34.31       23.52      8.62 o 
   0   5  14       21.62       24.43      8.99 o 
   1   5  14        3.98        0.00      6.33 o 
   2   5  14       16.85        8.41      8.30 o 
   3   5  14        0.57        3.10      8.26 o 
   4   5  14       10.89        3.09      9.16 o 
   5   5  14        0.43        2.91      6.62 o 
  -4   6  14        0.39       12.15      7.30 o 
  -3   6  14        1.58        6.68      7.61 o 
  -2   6  14        5.03        3.87      7.30 o 
  -1   6  14       26.71       24.29      8.64 o 
   0   6  14        5.54        6.82      5.81 o 
   1   6  14        4.66        6.04      6.50 o 
   2   6  14       17.84       15.48      8.47 o 
 -10   0  15        7.19       11.07      9.53 o 
  -9   0  15        6.77        8.80      8.80 o 
  -8   0  15        8.23        4.10      9.04 o 
  -7   0  15      222.91      240.08     17.49 o 
  -6   0  15       68.91       73.39     11.16 o 
  -5   0  15      125.28      144.16     15.77 o 
  -4   0  15        5.38        6.76      7.33 o 
  -3   0  15       16.87       16.43      6.78 o 
  -2   0  15       54.32       39.92      8.04 o 
  -1   0  15       12.27        1.59      7.92 o 
   0   0  15      265.31      283.68     12.18 o 
   1   0  15        9.72       12.45      8.59 o 
   2   0  15       20.88       28.53      9.16 o 
   3   0  15       52.45       47.08     10.27 o 
   4   0  15       74.87       86.18     14.53 o 
   5   0  15      232.25      269.41     22.08 o 
   6   0  15        3.62        6.95     10.70 o 
   7   0  15        7.56        4.72      7.27 o 
   8   0  15        9.84       14.80      7.45 o 
   9   0  15        1.63        6.16      7.52 o 
 -10   1  15        6.40        8.52      7.11 o 
  -9   1  15       17.84       13.40      9.47 o 
  -8   1  15       67.93       70.60     13.41 o 
  -7   1  15        3.29        9.48      8.01 o 
  -6   1  15       81.70      101.57     12.90 o 
  -5   1  15      181.50      167.11     14.65 o 
  -4   1  15       99.11       92.22     12.50 o 
  -3   1  15      118.84      118.25     12.12 o 
  -2   1  15        8.65       19.07      6.50 o 
  -1   1  15        9.86       18.17      6.64 o 
   0   1  15      308.85      177.27    146.17 o 
   1   1  15       65.37       59.04     10.02 o 
   2   1  15       31.03       34.58      7.71 o 
   3   1  15      114.56      111.05     13.92 o 
   4   1  15       18.13       21.36      9.17 o 
   5   1  15       15.20       23.89      9.79 o 
   6   1  15       46.24       33.90     11.68 o 
   7   1  15        0.07        6.64      8.66 o 
   8   1  15       11.55        0.00      9.87 o 
   9   1  15        2.29        8.72      6.52 o 
 -10   2  15       14.61       15.62      7.06 o 
  -9   2  15        4.74        5.22      7.63 o 
  -8   2  15        0.49        5.36      7.92 o 
  -7   2  15       31.50       31.38     12.08 o 
  -6   2  15        2.58       14.97      7.10 o 
  -5   2  15      206.14      257.80     18.44 o 
  -4   2  15       59.35       83.43     11.89 o 
  -3   2  15      443.98      477.43     22.77 o 
  -2   2  15       54.62       57.70     11.30 o 
  -1   2  15       29.38       25.48      7.32 o 
   0   2  15        1.68        6.52     14.60 o 
   1   2  15       74.46       73.49      9.35 o 
   2   2  15       14.54       12.20      7.73 o 
   3   2  15       13.92       15.62      7.42 o 
   4   2  15       60.35       45.01     11.96 o 
   5   2  15        6.70       13.43      9.91 o 
   6   2  15        5.85        9.68      9.32 o 
   7   2  15       10.55       11.06     11.06 o 
   8   2  15       18.08       20.45      8.43 o 
  -9   3  15        7.87        7.93      8.11 o 
  -8   3  15       11.71       19.82      9.64 o 
  -7   3  15       14.19        6.29      8.94 o 
  -6   3  15       42.39       29.78     10.00 o 
  -5   3  15       72.07       92.66     11.75 o 
  -4   3  15      109.88      115.59     14.11 o 
  -3   3  15       69.72       73.07     12.39 o 
  -2   3  15      161.83      147.88     14.20 o 
  -1   3  15      169.64      180.90     15.97 o 
   0   3  15      139.46      125.16     13.74 o 
   1   3  15       18.48       25.64      8.93 o 
   2   3  15      122.92      128.08     15.23 o 
   3   3  15       35.65       38.93     10.39 o 
   4   3  15        6.70       12.19      9.29 o 
   5   3  15       10.25        8.37      9.07 o 
   6   3  15        0.37       11.76      6.31 o 
   7   3  15       30.07       12.48      9.55 o 
  -8   4  15        5.24        5.42      6.29 o 
  -7   4  15        9.14       14.46      6.83 o 
  -6   4  15       13.09        0.00      8.47 o 
  -5   4  15        7.15       11.35      9.08 o 
  -4   4  15       29.34       29.03      8.48 o 
  -3   4  15       66.16       95.88     12.58 o 
  -2   4  15        3.78        1.90      8.67 o 
  -1   4  15        5.13        7.34      7.34 o 
   0   4  15        1.75       12.15      9.83 o 
   1   4  15        3.02        0.98      8.58 o 
   2   4  15       36.78       32.28      8.03 o 
   3   4  15       14.11       11.30      8.68 o 
   4   4  15        8.88       18.70      8.09 o 
   5   4  15        8.85       23.98      9.46 o 
   6   4  15        9.11        8.13      8.42 o 
  -6   5  15       16.80        1.97      8.13 o 
  -5   5  15        7.47        2.02      9.06 o 
  -4   5  15        2.55        5.04      7.35 o 
  -3   5  15       33.84       44.23      9.92 o 
  -2   5  15       12.56       17.06      8.42 o 
  -1   5  15        5.25        5.04      9.00 o 
   0   5  15        1.19        1.79      7.74 o 
   1   5  15        5.86        8.37      8.26 o 
   2   5  15        7.74        4.14      7.86 o 
   3   5  15       16.12       26.51      8.81 o 
   4   5  15        3.18        8.91      7.46 o 
  -3   6  15        0.97        0.00      6.98 o 
  -2   6  15        0.05        5.49      7.12 o 
  -1   6  15        0.17        5.61      6.86 o 
   0   6  15       10.00        3.00      5.18 o 
   1   6  15        1.74        2.82      8.20 o 
 -10   0  16       54.81       36.75     10.93 o 
  -9   0  16        8.41       13.22      9.37 o 
  -8   0  16       13.08        2.08      8.21 o 
  -7   0  16       43.37       31.45      9.36 o 
  -6   0  16      103.52       84.44     11.59 o 
  -5   0  16      151.55      171.57     15.74 o 
  -4   0  16       45.63       61.63     10.28 o 
  -3   0  16       13.67       20.37      8.82 o 
  -2   0  16      120.87       98.79     12.40 o 
  -1   0  16      168.45      135.74     14.04 o 
   0   0  16        2.46        7.58      7.58 o 
   1   0  16      141.89      121.91     13.30 o 
   2   0  16       82.26       99.79     13.54 o 
   3   0  16       22.02       32.46      9.08 o 
   4   0  16        1.17        4.26      9.11 o 
   5   0  16       31.25       39.93     11.50 o 
   6   0  16       35.43       38.75     10.96 o 
   7   0  16       10.79        1.21      5.80 o 
   8   0  16        0.15        4.45      8.30 o 
 -10   1  16        4.04        2.07      8.29 o 
  -9   1  16       16.84       17.53      8.82 o 
  -8   1  16        2.44       12.23      8.06 o 
  -7   1  16      192.13      215.74     16.41 o 
  -6   1  16        0.53        4.05      8.51 o 
  -5   1  16       85.64      111.84     11.62 o 
  -4   1  16       43.56       33.36      9.43 o 
  -3   1  16       56.90       73.27     10.74 o 
  -2   1  16       85.80       59.16      9.88 o 
  -1   1  16      202.04      169.80     15.31 o 
   0   1  16      195.76      166.21     83.49 o 
   1   1  16       82.48       48.62     11.61 o 
   2   1  16       34.85       16.13      9.84 o 
   3   1  16       46.88       70.37     10.21 o 
   4   1  16       24.08        5.11     10.22 o 
   5   1  16        6.84        7.45      8.37 o 
   6   1  16        0.92        3.34      8.79 o 
   7   1  16        0.77       16.56      8.79 o 
   8   1  16        4.54        9.40      6.50 o 
 -10   2  16        0.44       12.23      5.21 o 
  -9   2  16       11.82       20.65      8.84 o 
  -8   2  16        8.97        7.51      9.07 o 
  -7   2  16       46.77       53.90     10.88 o 
  -6   2  16       23.07       14.27      9.84 o 
  -5   2  16      108.18      137.72     14.42 o 
  -4   2  16      313.91      339.51     20.19 o 
  -3   2  16      386.87      358.72     20.68 o 
  -2   2  16       41.26       44.20     10.73 o 
  -1   2  16        2.38        2.59      6.35 o 
   0   2  16       57.59       68.02     10.94 o 
   1   2  16       18.55        6.11      6.11 o 
   2   2  16       27.92       32.99      9.83 o 
   3   2  16       19.64       24.98     10.63 o 
   4   2  16       63.55       56.51     10.58 o 
   5   2  16       31.64       51.77     11.33 o 
   6   2  16        1.83        9.86      9.86 o 
   7   2  16        6.47        8.49      7.04 o 
   8   2  16       14.86       20.69      7.80 o 
  -9   3  16        8.48       18.17      6.69 o 
  -8   3  16       20.27       27.73      7.78 o 
  -7   3  16       17.31       26.18      8.91 o 
  -6   3  16       76.59       88.01     12.72 o 
  -5   3  16       35.93       30.13     10.96 o 
  -4   3  16       51.41       33.74     12.23 o 
  -3   3  16      188.98      165.08     16.11 o 
  -2   3  16      155.84      143.46     13.86 o 
  -1   3  16      325.39      407.62     21.92 o 
   0   3  16        1.31        1.33      8.76 o 
   1   3  16        4.61        8.48      5.85 o 
   2   3  16       97.91       71.81      9.59 o 
   3   3  16        8.14        9.03      9.63 o 
   4   3  16       25.64       38.27      8.43 o 
   5   3  16        6.62        5.25      8.16 o 
   6   3  16        0.77       11.58      6.72 o 
   7   3  16       13.34        5.01      8.56 o 
  -8   4  16        0.16        1.90      5.79 o 
  -7   4  16        3.04       19.15      7.49 o 
  -6   4  16       13.51       15.40      8.16 o 
  -5   4  16       23.52       25.58     10.13 o 
  -4   4  16       44.26       52.41     10.42 o 
  -3   4  16       65.70       67.26     10.93 o 
  -2   4  16       53.52       47.00     10.71 o 
  -1   4  16       27.99       23.02      6.65 o 
   0   4  16       21.08       16.10      5.99 o 
   1   4  16       67.91       60.78     11.85 o 
   2   4  16        3.09        2.04      7.26 o 
   3   4  16       14.84        2.08      7.66 o 
   4   4  16        7.54       13.46      8.46 o 
   5   4  16        3.35        8.17      8.07 o 
   6   4  16        4.09        6.88      8.36 o 
  -6   5  16       28.77       33.87      8.97 o 
  -5   5  16        5.99        5.87      7.58 o 
  -4   5  16       16.07       11.86      7.22 o 
  -3   5  16        7.70       20.76      7.83 o 
  -2   5  16        0.84        9.00      9.00 o 
  -1   5  16       24.96       41.02      9.14 o 
   0   5  16        2.00       15.19      5.62 o 
   1   5  16        8.39        3.03      7.25 o 
   2   5  16       19.67       25.24      7.09 o 
   3   5  16        5.34        5.95      8.05 o 
   4   5  16        0.84        8.37      8.37 o 
 -10   0  17        0.05        3.64      6.12 o 
  -9   0  17        2.37        1.95      7.92 o 
  -8   0  17       27.74       28.59      8.94 o 
  -7   0  17       10.32        2.05      6.99 o 
  -6   0  17       97.63       75.51     14.28 o 
  -5   0  17       23.74       12.82      9.04 o 
  -4   0  17       11.66        6.73      8.12 o 
  -3   0  17      202.82      250.40     18.60 o 
  -2   0  17      133.84      135.28     14.85 o 
  -1   0  17       85.56       69.00     11.85 o 
   0   0  17      186.78      182.35     26.27 o 
   1   0  17        1.35       14.36      6.45 o 
   2   0  17        1.10        1.04      7.50 o 
   3   0  17        4.62       16.94      9.20 o 
   4   0  17       42.81       48.05     11.30 o 
   5   0  17        7.38        8.08      9.05 o 
   6   0  17        1.30        1.15      8.02 o 
   7   0  17       19.51       27.46      8.85 o 
   8   0  17        0.31        5.24      6.77 o 
 -10   1  17        1.42        0.00      6.84 o 
  -9   1  17        0.72        3.24      8.14 o 
  -8   1  17        2.08        6.57      7.16 o 
  -7   1  17        3.96        1.14     10.11 o 
  -6   1  17       59.19       78.99     10.81 o 
  -5   1  17       25.27       35.14     10.10 o 
  -4   1  17       53.21       36.01     10.29 o 
  -3   1  17      283.78      252.28     18.37 o 
  -2   1  17       78.71       60.52     11.05 o 
  -1   1  17       39.08       38.15     10.24 o 
   0   1  17       32.56       18.86     13.63 o 
   1   1  17      102.27       95.09     13.23 o 
   2   1  17       60.70       58.60     11.45 o 
   3   1  17        1.90        4.94      7.62 o 
   4   1  17       16.58       11.53      6.69 o 
   5   1  17       14.76       15.27      9.35 o 
   6   1  17       19.66        5.55     10.86 o 
   7   1  17        6.72        2.11      9.00 o 
   8   1  17        0.99        5.97      7.74 o 
  -9   2  17        6.49        5.98      7.40 o 
  -8   2  17        5.65        5.24      8.12 o 
  -7   2  17       16.60       14.92      9.09 o 
  -6   2  17       24.69       41.47      9.08 o 
  -5   2  17      122.96       95.53      8.69 o 
  -4   2  17       96.30      110.63     12.23 o 
  -3   2  17       60.60       61.39     11.23 o 
  -2   2  17      634.69      621.80     27.60 o 
  -1   2  17       10.48        5.37      8.71 o 
   0   2  17       15.82        5.21     21.91 o 
   1   2  17      155.59      134.41     13.93 o 
   2   2  17       73.29       51.45     11.41 o 
   3   2  17       33.88       41.63      9.75 o 
   4   2  17        6.74        4.15      6.96 o 
   5   2  17       27.18       31.96     11.35 o 
   6   2  17        6.98        9.15      9.15 o 
   7   2  17       10.17        7.24      7.72 o 
  -9   3  17        5.83        8.19      7.64 o 
  -8   3  17        2.97        4.98      9.21 o 
  -7   3  17       11.67       11.42      6.07 o 
  -6   3  17       30.14       32.08     10.78 o 
  -5   3  17       11.11        6.07     10.50 o 
  -4   3  17       43.50       49.25     10.59 o 
  -3   3  17      135.27      182.10     16.58 o 
  -2   3  17       74.83       86.66     11.60 o 
  -1   3  17       25.32       29.16     10.45 o 
   0   3  17        3.92        8.04      5.15 o 
   1   3  17       42.39       31.07     11.49 o 
   2   3  17        0.69        5.00      6.07 o 
   3   3  17       11.44        5.12      8.96 o 
   4   3  17       24.96       15.62      8.32 o 
   5   3  17        1.89        4.25      7.12 o 
   6   3  17        3.44        7.84      7.84 o 
   7   3  17        1.29        4.77      7.85 o 
  -7   4  17        4.97        3.90      7.97 o 
  -6   4  17       12.89        9.07      9.37 o 
  -5   4  17        5.21        6.10      7.86 o 
  -4   4  17        7.27       12.12      6.97 o 
  -3   4  17       16.23       25.79      8.85 o 
  -2   4  17       55.40       49.28      9.74 o 
  -1   4  17        0.48        2.01      7.38 o 
   0   4  17        2.85        2.12     14.05 o 
   1   4  17        1.10        6.09      7.42 o 
   2   4  17        8.46        7.13      7.56 o 
   3   4  17        3.78        4.05      8.93 o 
   4   4  17        1.94        0.00      7.47 o 
   5   4  17        0.88       14.94      7.07 o 
  -5   5  17       10.69        3.76      8.45 o 
  -4   5  17       10.99       13.29      6.74 o 
  -3   5  17        2.34        1.93      7.16 o 
  -2   5  17        0.76        7.98      7.98 o 
  -1   5  17        1.73       16.55      7.52 o 
   0   5  17        0.50        4.50      5.83 o 
   1   5  17       10.61       12.82      4.96 o 
   2   5  17        2.78        9.70      5.66 o 
   3   5  17        3.00        7.60      7.60 o 
 -10   0  18        6.73        6.03      6.03 o 
  -9   0  18        2.20        7.29      7.29 o 
  -8   0  18       31.77        8.69      8.69 o 
  -7   0  18        0.02       13.43      7.64 o 
  -6   0  18       42.21       30.88     10.75 o 
  -5   0  18       48.48       38.83     10.48 o 
  -4   0  18       15.23       23.27      8.21 o 
  -3   0  18      164.64      199.39     17.30 o 
  -2   0  18        0.02        7.74      7.74 o 
  -1   0  18       33.72       30.03      8.19 o 
   0   0  18        7.20        0.27      6.51 o 
   1   0  18        0.69       10.12     10.55 o 
   2   0  18       19.55       10.52      9.51 o 
   3   0  18       16.60       13.22      9.67 o 
   4   0  18       10.29        8.00     10.49 o 
   5   0  18        3.79        5.89     10.60 o 
   6   0  18        0.61        4.69      8.89 o 
   7   0  18       12.02       18.90      7.67 o 
  -9   1  18        1.68        8.43      8.43 o 
  -8   1  18        2.91        1.12      7.93 o 
  -7   1  18       16.69       16.54      9.49 o 
  -6   1  18       94.64       67.67     12.82 o 
  -5   1  18      126.85      104.49     15.02 o 
  -4   1  18       15.46        0.94      9.59 o 
  -3   1  18        9.35       20.96      8.01 o 
  -2   1  18      111.82      115.86     15.33 o 
  -1   1  18       31.29       34.89      7.85 o 
   0   1  18       82.95       78.59     15.43 o 
   1   1  18        6.90       10.36     10.36 o 
   2   1  18       15.58       18.71      8.04 o 
   3   1  18        7.08        6.10      7.15 o 
   4   1  18       19.11       12.79      9.74 o 
   5   1  18        1.80        5.55      7.96 o 
   6   1  18       10.98       15.36      7.79 o 
   7   1  18        1.03        3.14      7.93 o 
  -9   2  18       18.55       28.09      7.76 o 
  -8   2  18        2.66        1.02      6.68 o 
  -7   2  18        5.86        9.59      7.58 o 
  -6   2  18       57.70       67.15     11.97 o 
  -5   2  18       59.68       46.02      8.82 o 
  -4   2  18      101.94      114.11     12.81 o 
  -3   2  18      162.04      155.21     16.52 o 
  -2   2  18      139.52      120.26     15.68 o 
  -1   2  18        2.82        8.91      8.91 o 
   0   2  18       69.97       83.65      9.58 o 
   1   2  18       48.78       18.19     12.83 o 
   2   2  18       20.23       23.52      9.36 o 
   3   2  18       24.35       26.35      9.43 o 
   4   2  18       16.44       11.48      9.14 o 
   5   2  18        0.50        8.57      9.67 o 
   6   2  18        6.58        0.00      7.74 o 
   7   2  18        0.62        8.34      8.34 o 
  -8   3  18        6.92        0.00      7.10 o 
  -7   3  18        0.56        3.07      6.33 o 
  -6   3  18       18.42       14.44      8.88 o 
  -5   3  18       60.40       56.11     11.99 o 
  -4   3  18       12.89       15.97     10.57 o 
  -3   3  18       17.32       25.36      9.08 o 
  -2   3  18       98.86      100.31     13.59 o 
  -1   3  18       65.53       66.31     12.11 o 
   0   3  18       54.92       42.54      8.09 o 
   1   3  18       14.25       26.64      8.50 o 
   2   3  18        2.45        1.03      7.09 o 
   3   3  18       26.41       14.34     11.78 o 
   4   3  18        1.85        3.09      8.95 o 
   5   3  18        0.71        4.18      8.56 o 
   6   3  18        1.11        2.95      7.51 o 
  -7   4  18        1.12        2.79      5.81 o 
  -6   4  18       28.83       24.33      8.29 o 
  -5   4  18        7.06        0.98      8.87 o 
  -4   4  18        8.66        9.95      5.79 o 
  -3   4  18       16.78       15.81      9.26 o 
  -2   4  18       21.16       33.43      9.80 o 
  -1   4  18       12.20        8.50      8.50 o 
   0   4  18       17.47       24.57     10.02 o 
   1   4  18        2.47        7.11      7.11 o 
   2   4  18       13.46        9.05      6.71 o 
   3   4  18       15.63        7.01      8.56 o 
   4   4  18        4.83        3.92      7.48 o 
   5   4  18        0.77        6.63      7.62 o 
  -4   5  18        0.04        1.80      7.18 o 
  -3   5  18        4.37        7.81      7.81 o 
  -2   5  18       25.40       18.62      9.22 o 
  -1   5  18       12.25       18.74      8.37 o 
   0   5  18       19.62       16.00      5.42 o 
   1   5  18        4.15        2.84      5.91 o 
   2   5  18       15.78       12.96      6.89 o 
  -9   0  19       10.52       16.50      5.05 o 
  -8   0  19        1.78        8.85      8.85 o 
  -7   0  19        0.57        3.10      7.29 o 
  -6   0  19        0.14        4.23      8.21 o 
  -5   0  19      112.29      119.05     12.82 o 
  -4   0  19      268.04      242.84     16.49 o 
  -3   0  19       17.09       26.22     10.57 o 
  -2   0  19       29.84       11.32     11.46 o 
  -1   0  19      101.50      132.95     14.32 o 
   0   0  19        2.09        5.10      5.10 o 
   1   0  19       23.44       38.03     10.03 o 
   2   0  19      106.37       91.74     13.87 o 
   3   0  19        1.49        5.63      9.19 o 
   4   0  19       39.66       35.90     11.74 o 
   5   0  19       13.05        3.46      9.27 o 
   6   0  19       19.73       19.32      8.27 o 
   7   0  19        1.48        4.21      6.70 o 
  -9   1  19       10.47       10.00      7.64 o 
  -8   1  19        2.13       11.80      7.80 o 
  -7   1  19       11.52       31.83      8.49 o 
  -6   1  19       27.25       25.09     11.00 o 
  -5   1  19       64.89       83.88     12.81 o 
  -4   1  19       77.79       98.46     11.84 o 
  -3   1  19       47.93       54.60     11.65 o 
  -2   1  19      150.03      138.80     15.19 o 
  -1   1  19      100.94      126.08     13.07 o 
   0   1  19       50.64       43.61     18.48 o 
   1   1  19        7.88        8.92      8.92 o 
   2   1  19        8.46       18.29      9.71 o 
   3   1  19        3.87        3.13      8.40 o 
   4   1  19       13.39       26.00      7.98 o 
   5   1  19       10.49        9.79      9.79 o 
   6   1  19        0.26        4.24      8.49 o 
   7   1  19        3.29       16.04      7.22 o 
  -9   2  19        4.85        0.97      7.87 o 
  -8   2  19        2.51        6.06      6.54 o 
  -7   2  19       23.55       35.62      9.09 o 
  -6   2  19       22.44       20.96      9.07 o 
  -5   2  19        0.06       10.40      6.02 o 
  -4   2  19       26.79       27.15      9.77 o 
  -3   2  19      116.87      148.17     14.85 o 
  -2   2  19       81.58       87.65     12.33 o 
  -1   2  19      335.04      379.67     22.20 o 
   0   2  19       67.33       65.15      9.23 o 
   1   2  19       14.10       17.70      8.31 o 
   2   2  19       73.03       71.13     12.69 o 
   3   2  19        3.44        1.04      9.49 o 
   4   2  19        2.30        6.23      8.57 o 
   5   2  19        3.14       12.62      7.30 o 
   6   2  19        3.97        8.17      7.99 o 
  -8   3  19        4.95        0.88      6.46 o 
  -7   3  19        0.09        1.94      7.39 o 
  -6   3  19       18.80       20.28      9.38 o 
  -5   3  19       24.39       19.28      6.61 o 
  -4   3  19       16.98       25.06      8.90 o 
  -3   3  19       33.45       19.77      9.16 o 
  -2   3  19       27.74       10.69      8.89 o 
  -1   3  19       33.69       45.77     11.16 o 
   0   3  19        4.25        9.60      7.79 o 
   1   3  19        7.69        1.00      9.09 o 
   2   3  19        6.25        2.06      5.31 o 
   3   3  19        9.49        4.09      9.44 o 
   4   3  19       13.52       18.33      8.27 o 
   5   3  19        0.84        2.02      7.44 o 
  -6   4  19        4.23        8.41      6.64 o 
  -5   4  19        6.36        7.71      7.53 o 
  -4   4  19        0.51        3.90      7.99 o 
  -3   4  19        0.95        8.81      8.81 o 
  -2   4  19        6.49        1.00      7.84 o 
  -1   4  19       13.15        1.00      7.78 o 
   0   4  19       10.40        7.26     16.63 o 
   1   4  19        5.74        3.90      9.07 o 
   2   4  19        5.29        1.98      8.02 o 
   3   4  19        1.63        0.99      7.80 o 
   4   4  19        3.21       14.08      7.08 o 
  -3   5  19        5.63        7.28      7.28 o 
  -2   5  19        0.90        5.33      6.11 o 
  -1   5  19       33.29       28.48      8.26 o 
   0   5  19        8.00        8.47      5.27 o 
   1   5  19        7.17        0.85      4.80 o 
  -9   0  20        0.17        9.52      5.99 o 
  -8   0  20       10.74        8.34      8.34 o 
  -7   0  20       61.18       59.01     10.78 o 
  -6   0  20       28.68       24.23      9.27 o 
  -5   0  20        8.81        4.28     10.05 o 
  -4   0  20      127.82      115.65     14.35 o 
  -3   0  20       78.34       91.52     12.82 o 
  -2   0  20       18.39       18.29      8.17 o 
  -1   0  20       51.20       48.10     11.91 o 
   0   0  20       67.41       66.22     10.23 o 
   1   0  20        7.69       15.35      7.68 o 
   2   0  20       43.14       47.09     11.33 o 
   3   0  20        3.04        2.23      9.43 o 
   4   0  20        0.70        5.74      8.48 o 
   5   0  20       18.73        5.76      9.68 o 
   6   0  20       18.23       12.07     10.33 o 
  -9   1  20       11.71        3.84      6.51 o 
  -8   1  20       15.02       27.14      8.27 o 
  -7   1  20       12.55        1.10      9.12 o 
  -6   1  20       33.81       42.65      9.45 o 
  -5   1  20       62.80       84.14     13.95 o 
  -4   1  20       50.93       53.63     10.10 o 
  -3   1  20        9.35        8.14     10.57 o 
  -2   1  20       30.03       25.24      9.94 o 
  -1   1  20       33.99       60.86     10.68 o 
   0   1  20       11.60        3.20     17.05 o 
   1   1  20        8.41       17.36      7.37 o 
   2   1  20        1.86        9.33      9.33 o 
   3   1  20       72.93       64.87     13.86 o 
   4   1  20        0.42        1.03      7.42 o 
   5   1  20        0.16        7.64      7.64 o 
   6   1  20        1.45        2.08      6.82 o 
  -8   2  20        5.55        4.82      7.96 o 
  -7   2  20        0.73        0.99      7.63 o 
  -6   2  20        5.08        7.31      7.31 o 
  -5   2  20       19.41        1.02      8.12 o 
  -4   2  20       11.32        0.00      9.04 o 
  -3   2  20       27.28       19.94      9.85 o 
  -2   2  20       79.89       76.87     13.90 o 
  -1   2  20       19.55       14.68      8.81 o 
   0   2  20       53.30       62.27      8.41 o 
   1   2  20       15.78       18.89      8.17 o 
   2   2  20       37.80       48.54     10.50 o 
   3   2  20       20.73       32.83      8.86 o 
   4   2  20        4.63        8.22      6.87 o 
   5   2  20        1.01        6.06      8.67 o 
   6   2  20        2.72        1.96      7.23 o 
  -7   3  20        5.14        3.74      7.58 o 
  -6   3  20       20.67       16.74      9.31 o 
  -5   3  20       41.79       38.96      9.32 o 
  -4   3  20       38.09       41.79      9.77 o 
  -3   3  20       32.09       29.58      9.33 o 
  -2   3  20       30.38       24.48     10.48 o 
  -1   3  20       47.86       63.32     10.91 o 
   0   3  20       43.85       39.63      6.85 o 
   1   3  20       32.05       42.40      9.40 o 
   2   3  20       12.65       19.83      5.59 o 
   3   3  20        5.07       13.86      6.64 o 
   4   3  20        3.40        8.81      6.61 o 
   5   3  20        0.48        7.41      7.41 o 
  -5   4  20        3.32        4.58      7.08 o 
  -4   4  20       17.74       27.18      7.56 o 
  -3   4  20       19.51       22.60      8.63 o 
  -2   4  20       23.00       16.97      8.94 o 
  -1   4  20        2.78        8.52      8.52 o 
   0   4  20       12.15        3.04      6.36 o 
   1   4  20        1.55        7.53      6.27 o 
   2   4  20        1.50        0.95      6.90 o 
   3   4  20        7.68        8.30      8.30 o 
  -8   0  21        0.79        1.86      8.01 o 
  -7   0  21       56.56       67.88     10.79 o 
  -6   0  21        4.22        1.11      8.27 o 
  -5   0  21        7.70       26.41      7.64 o 
  -4   0  21      172.41      174.64     18.17 o 
  -3   0  21       58.69       57.25     13.35 o 
  -2   0  21        7.92       21.11      9.54 o 
  -1   0  21       27.26       25.38     12.35 o 
   0   0  21      139.41      114.13     10.89 o 
   1   0  21        4.13       11.97     11.97 o 
   2   0  21      147.54      154.33     19.01 o 
   3   0  21        2.77        9.39      9.39 o 
   4   0  21        0.13        6.86      9.64 o 
   5   0  21        0.12        3.28      7.40 o 
   6   0  21        0.67        9.28      6.89 o 
  -8   1  21       18.76       14.04      8.60 o 
  -7   1  21        5.90        1.03      8.53 o 
  -6   1  21        1.82        0.00      7.93 o 
  -5   1  21        2.25        7.53      7.53 o 
  -4   1  21        1.13        2.18      6.78 o 
  -3   1  21       23.28       41.92      9.19 o 
  -2   1  21       39.79       34.47      9.58 o 
  -1   1  21       78.09       66.54     12.24 o 
   0   1  21       96.72       86.43      9.35 o 
   1   1  21        1.01       13.01     13.01 o 
   2   1  21       19.39        2.10      9.44 o 
   3   1  21        3.16        1.01      9.33 o 
   4   1  21        2.28        2.12      7.96 o 
   5   1  21        3.40        0.00      7.20 o 
   6   1  21        1.70        6.79      5.85 o 
  -8   2  21       14.58        1.83      8.77 o 
  -7   2  21       14.87        9.89      7.51 o 
  -6   2  21        1.88        6.13      9.05 o 
  -5   2  21       14.02        8.20      8.20 o 
  -4   2  21        9.85       12.22      9.36 o 
  -3   2  21        4.47        4.02      9.50 o 
  -2   2  21       11.10        1.01      9.09 o 
  -1   2  21        8.97        2.02      9.18 o 
   0   2  21       70.05       68.40      9.31 o 
   1   2  21        2.37        4.03      8.71 o 
   2   2  21        8.06        2.98      9.03 o 
   3   2  21       20.45       23.26     10.71 o 
   4   2  21        7.24        7.01      7.48 o 
   5   2  21        0.11        0.00      6.27 o 
  -6   3  21       14.58       10.38      7.95 o 
  -5   3  21       14.33       24.26      6.32 o 
  -4   3  21        3.85        8.83      6.51 o 
  -3   3  21       15.03       10.73      7.06 o 
  -2   3  21       12.76       20.26      8.02 o 
  -1   3  21      101.26       94.28     14.23 o 
   0   3  21       12.18       15.89      6.06 o 
   1   3  21       11.97        8.06      8.06 o 
   2   3  21        0.20        7.70      6.39 o 
   3   3  21        9.54       15.28      6.53 o 
   4   3  21        0.51        2.82      7.37 o 
  -5   4  21        9.30        3.46      6.23 o 
  -4   4  21        4.21        5.36      7.20 o 
  -3   4  21       12.67        8.12      8.38 o 
  -2   4  21        5.77        2.69      7.17 o 
  -1   4  21       17.25        7.35      7.35 o 
   0   4  21       20.53       10.67     12.69 o 
   1   4  21        2.71        8.44      8.44 o 
   2   4  21        1.15        5.27      4.81 o 
  -8   0  22       30.90       27.15      7.66 o 
  -7   0  22        1.07        5.81      6.73 o 
  -6   0  22       12.59       13.59      5.81 o 
  -5   0  22        3.08       11.10      5.90 o 
  -4   0  22        4.33        6.86      8.49 o 
  -3   0  22        6.49       10.22     10.61 o 
  -2   0  22        0.69        5.67      7.47 o 
  -1   0  22        5.42       20.31      9.51 o 
   0   0  22        1.39        5.39     20.79 o 
   1   0  22       26.27       19.83     19.83 o 
   2   0  22        4.32       11.48     11.48 o 
   3   0  22        3.65        4.48      9.88 o 
   4   0  22        7.70       12.15      8.09 o 
   5   0  22       13.81        5.24      8.57 o 
  -8   1  22        3.08        6.64      6.98 o 
  -7   1  22       14.26       20.46      6.82 o 
  -6   1  22        8.97        9.59      8.03 o 
  -5   1  22        2.68        4.32      7.64 o 
  -4   1  22       21.24       12.86      9.86 o 
  -3   1  22       33.98       20.06     10.38 o 
  -2   1  22       41.11       46.00     10.65 o 
  -1   1  22        0.94        9.78      9.78 o 
   0   1  22       18.74       13.46     13.97 o 
   1   1  22       67.69       82.13     13.51 o 
   2   1  22       12.64        6.23      9.93 o 
   3   1  22       18.37        9.39      8.66 o 
   4   1  22        4.42        5.15      8.27 o 
   5   1  22        1.78        1.92      6.90 o 
  -7   2  22       16.35       18.77      6.68 o 
  -6   2  22        2.77        4.92      5.29 o 
  -5   2  22        0.18        8.34      8.34 o 
  -4   2  22        2.40        2.06      5.37 o 
  -3   2  22       18.03       22.09     11.46 o 
  -2   2  22        8.45       10.89      8.36 o 
  -1   2  22        6.88       11.79      5.37 o 
   0   2  22       10.58        5.55      6.60 o 
   1   2  22        0.10        1.93      8.84 o 
   2   2  22        5.74        0.99      7.67 o 
   3   2  22       17.54       19.55      6.93 o 
   4   2  22        0.72        3.81      6.77 o 
  -6   3  22        6.85        3.59      7.65 o 
  -5   3  22        0.92        6.46      5.60 o 
  -4   3  22        8.91        3.75      7.50 o 
  -3   3  22       14.80        4.78      7.62 o 
  -2   3  22        1.06        7.97      7.97 o 
  -1   3  22       29.98       25.26      9.35 o 
   0   3  22       43.90       56.70     11.45 o 
   1   3  22        3.70        5.60      7.56 o 
   2   3  22       13.69        6.49      6.05 o 
   3   3  22        1.83       12.60      6.01 o 
  -3   4  22        1.49        7.59      6.39 o 
  -2   4  22       23.05       30.63      7.80 o 
  -1   4  22       15.57        4.24      8.03 o 
   0   4  22        5.01       13.70      8.80 o 
  -7   0  23        4.36        4.65      6.72 o 
  -6   0  23        4.49        6.07      7.04 o 
  -5   0  23        6.83        1.09      8.52 o 
  -4   0  23        7.64       11.39      7.75 o 
  -3   0  23       12.45       10.63     10.63 o 
  -2   0  23       34.19       42.06      9.26 o 
  -1   0  23        0.60        0.00      7.77 o 
   0   0  23       20.15       20.58      6.99 o 
   1   0  23      124.29      119.95     17.49 o 
   2   0  23       20.40       31.21     10.74 o 
   3   0  23       12.24        8.73      9.04 o 
   4   0  23        0.17        7.00      7.00 o 
  -7   1  23        7.91       13.55      6.00 o 
  -6   1  23        5.65       18.50      6.13 o 
  -5   1  23        3.41       11.63      8.13 o 
  -4   1  23        6.83        3.22      7.94 o 
  -3   1  23        5.04        5.25      8.10 o 
  -2   1  23        7.77       12.54      8.80 o 
  -1   1  23       36.44       24.81     10.71 o 
   0   1  23        2.24        7.35     10.81 o 
   1   1  23       19.43        2.09     10.58 o 
   2   1  23       79.77       53.98     10.87 o 
   3   1  23        0.13        7.03      7.69 o 
   4   1  23        3.47        1.92      6.97 o 
  -6   2  23       11.22        6.57      8.33 o 
  -5   2  23        5.87        6.55      6.55 o 
  -4   2  23       11.04       13.71      5.52 o 
  -3   2  23        5.47       14.73      6.64 o 
  -2   2  23        2.45        8.04      8.04 o 
  -1   2  23        2.91        0.98      7.80 o 
   0   2  23        8.26        3.72      4.93 o 
   1   2  23        6.83        2.90      7.56 o 
   2   2  23        2.62        2.87      8.51 o 
   3   2  23        4.84        2.78      7.40 o 
  -5   3  23        4.17        0.83      7.31 o 
  -4   3  23        1.25        1.78      6.29 o 
  -3   3  23       13.69       12.59      6.41 o 
  -2   3  23       10.52        4.46      8.61 o 
  -1   3  23        2.03        6.29      6.29 o 
   0   3  23        7.61        8.18      5.00 o 
   1   3  23        0.22        2.63      6.63 o 
   2   3  23        0.74        2.58      6.84 o 
  -6   0  24        5.33        2.91      6.07 o 
  -5   0  24        3.88        9.28      9.28 o 
  -4   0  24       16.77       27.97      8.71 o 
  -3   0  24        6.11        5.62      8.20 o 
  -2   0  24        7.52       12.38      9.08 o 
  -1   0  24       30.49       24.51      9.38 o 
   0   0  24       10.98        6.97     11.08 o 
   1   0  24        7.44       13.83     13.83 o 
   2   0  24        6.34        2.13      9.66 o 
   3   0  24        2.90        8.95      8.95 o 
  -6   1  24       16.54       27.24      7.43 o 
  -5   1  24        2.97       11.17      6.95 o 
  -4   1  24        0.73        0.00      6.62 o 
  -3   1  24       23.19       26.70      8.80 o 
  -2   1  24       16.57       27.57      8.13 o 
  -1   1  24        1.51        8.38      8.38 o 
   0   1  24       11.36        6.37      6.53 o 
   1   1  24        5.25        2.97      9.57 o 
   2   1  24       16.68       10.76      9.20 o 
   3   1  24        6.34        6.61      8.31 o 
  -5   2  24        1.30        3.68      7.68 o 
  -4   2  24        7.65        6.57      5.70 o 
  -3   2  24        1.18       12.26      6.21 o 
  -2   2  24       39.37       27.23     10.03 o 
  -1   2  24        4.41        4.63      7.82 o 
   0   2  24        0.27        5.30      5.30 o 
   1   2  24       10.50       13.70      6.14 o 
   2   2  24        0.29        0.00      5.75 o 
  -3   3  24        4.95        4.22      7.12 o 
  -2   3  24        0.55        5.93      6.84 o 
  -1   3  24        0.25        4.18      5.53 o 
   0   3  24        1.26        4.78      4.78 o 
  -5   0  25        1.46        8.20      8.11 o 
  -4   0  25        0.38        0.00      7.91 o 
  -3   0  25        2.15        6.57      5.95 o 
  -2   0  25       14.42       13.09      8.42 o 
  -1   0  25        2.86        1.03      8.87 o 
   0   0  25       37.38       23.50      7.44 o 
   1   0  25        4.01        7.33     10.52 o 
   2   0  25       48.52       51.40      9.68 o 
  -5   1  25        3.33        1.93      7.63 o 
  -4   1  25       10.81        9.78      7.47 o 
  -3   1  25        3.77        1.01      7.33 o 
  -2   1  25        5.06       13.77      6.93 o 
  -1   1  25        0.45        7.59      7.59 o 
   0   1  25       12.94        7.37      8.16 o 
   1   1  25       32.47       32.90      8.91 o 
   2   1  25       26.95       19.09      9.35 o 
  -4   2  25        0.79        7.89      7.89 o 
  -3   2  25        1.16        5.31      7.21 o 
  -2   2  25        0.51        5.28      6.48 o 
  -1   2  25       12.72       20.15      8.24 o 
   0   2  25        3.64        5.18      4.57 o 
   1   2  25        3.65        7.77      7.77 o 
  -4   0  26        0.73        6.69      6.69 o 
  -3   0  26        0.26        6.32      6.32 o 
  -2   0  26        2.21       13.39      8.46 o 
  -1   0  26        2.95        4.05      8.20 o 
   0   0  26        0.73        1.89      6.05 o 
   1   0  26       17.74       29.10      8.57 o 
  -3   1  26        2.73        4.63      6.01 o 
  -2   1  26        1.88        6.48      6.48 o 
  -1   1  26        4.76        8.19      6.08 o 
   0   1  26        1.72        2.81      5.82 o 
                                                 
